# Supplementary material for: Drug candidate identification based on gene expression of treated cells using tensor decomposition-based unsupervised feature extraction for large-scale data
Source: BMC Bioinformatics. 2019 Feb 4;19(Suppl 13):388. doi: 10.1186/s12859-018-2395-8 (PMC7394334; doi:10.1186/s12859-018-2395-8)
Supplement: Supplementary file 3 — The detailed full list of the data in Table 2. (XLSX 22 kb) [file 12859_2018_2395_MOESM3_ESM.xlsx]

## Sheet: Sheet7
	There are six sheets in this SI data set
		drug2gene	Confusion matrix and P-values (Table 2: upper row)
		drug2gene list	List of genes commonly selected between the present study and data set
		DsigDB	Confusion matrix and P-values (Table 2: lower row)
		DsigDB list	List of genes commonly selected between the present study and data set
		PPI	Confusion matrix and P-values (Table 4)
		PPI list	List of genes commonly selected between the present study and data set
			Example
				19566	418
				13	3
				0.004229
			row: data set (Up:false, low: true)
			column: prediction (left: false, right: true)
			Numbers in lower-right cell indicates the number of genes commonly selected.
			Lower most number is P-value by Fisher test

## Sheet: drug2gene 
		A375			HA1E			A549			HCC515			HEPG2			BT20			HS578T			HT29			MCF10A			MCF7			MDAMB231			SKBR3			PC3
dabrafenib		19566	418
		13	3
		0.004229
dinaciclib		19534	398		19527	405		19522	410		19597	335		19552	380																							19515	417
		45	23		50	18		50	18		51	17		52	16																							47	21
		< 2.2e-16			2.42e-15			2.966e-15			2.021e-15			2.374e-13																								< 2.2e-16
CGP-60474		19544	407		19538	413		19532	419																	19486	465		19484	467		19406	545		19539	412		19524	427
		35	14		39	10		40	9																	38	11		36	13		34	15		38	11		38	11
		9.345e-13			6.337e-08			8.33e-07																		1.594e-08			8.913e-11			2.773e-12			4.708e-09			6.757e-09
LDN-193189		19570	418														19573	415														19432	556
		9	3														9	3														8	4
		0.001769															0.001733															0.0002517
OTSSP167
WZ-3105
AT-7519					19238	373					19303	308																	19183	428					19239	372		19229	382
					339	50					345	44																	337	52					338	51		333	56
					< 2.2e-16						< 2.2e-16																		< 2.2e-16						< 2.2e-16			< 2.2e-16
BMS-387032					19233	374		19228	379																				19178	429					19233	374
					344	49		344	49																				342	51					344	49
					< 2.2e-16			< 2.2e-16																					< 2.2e-16						< 2.2e-16
JNK-9L					19565	419
					12	4
					0.0002934
alvocidib					19148	357											19153	352		19001	504		19590	342		19097	408					19025	480		19152	353
					429	66											429	66		423	72		52	16		427	68					415	80		425	70
					< 2.2e-16												< 2.2e-16			< 2.2e-16			5.025e-14			< 2.2e-16						< 2.2e-16			< 2.2e-16
GSK-2126458
NVP-BEZ235								19515	413																													19510	414
								57	15																													52	24
								2.689e-11																														< 2.2e-16
Torin-2								19558	427																													19548	437
								14	1																													14	1
								0.2772																														0.2827
NVP-BGT226
QL-XII-47
celastrol																	19502	409
																	80	9
																	0.0001014
A443654																				19273	550								19366	457
																				151	26								154	23
																				8.754e-12									4.749e-11
NVP-AUY922																																19435	560		19964	31
																																5	0		4	1
																																1			0.007975
radicicol																																			19471	393
																																			106	30
																																			< 2.2e-16

## Sheet: drug2gene list
	A375	HA1E	A549	HCC515	HEPG2	BT20	HS578T	HT29	MCF10A	MCF7	MDAMB231	SKBR3	PC3
dabrafenib	"TGFBR1" "BRAF" "RAF1"
dinaciclib	"CDK9" "GSK3A" "GSK3B" "ALK" "BTK" "FGFR1" "KDR" "NTRK3" "RET" "PRKACA" "IGF1R" "MAP2K1" "CHEK1" "LRRK2" "TBK1" "ABL1" "ACVR1" "JAK2" "MET" "RPS6KA3" "AURKA" "MAPK8" "ROCK1"	"GSK3A" "GSK3B" "ALK" "BTK" "FGFR1" "NTRK3" "PRKACA" "MAP2K1" "CHEK1" "LRRK2" "TBK1" "ACVR1" "JAK2" "MET" "RPS6KA3" "AURKA" "CDK8" "MAPK8"	"GSK3A" "GSK3B" "ALK" "BTK" "FGFR1" "KDR" "NTRK3" "PRKACA" "MAP2K1" "CHEK1" "LRRK2" "TBK1" "ACVR1" "JAK2" "MET" "RPS6KA3" "CDK8" "MAPK8"	"GSK3A" "GSK3B" "ALK" "BTK" "FGFR1" "KDR" "NTRK3" "PRKACA" "LRRK2" "TBK1" "ABL1" "ACVR1" "JAK2" "MET" "RPS6KA3" "CDK8" "MAPK8"	"GSK3A" "GSK3B" "ALK" "BTK" "FGFR1" "KDR" "PRKACA" "IGF1R" "LRRK2" "TBK1" "ABL1" "ACVR1" "JAK2" "MET" "CDK8" "MAPK8"			"GSK3A" "GSK3B" "ALK" "BTK" "FGFR1" "KDR" "PRKACA" "MAP2K1" "LRRK2" "TBK1" "ABL1" "ACVR1" "JAK2" "MET" "CDK8" "MAPK8"					"GSK3A" "GSK3B" "ALK" "BTK" "FGFR1" "KDR" "NTRK3" "PRKACA" "IGF1R" "MAP2K1" "CHEK1" "LRRK2" "TBK1" "ABL1" "ACVR1" "JAK2" "MET" "AURKA" "CDK8" "MAPK8" "ROCK1"
CGP-60474	"HTT" "XBP1" "NPC1" "MAPK1" "NFE2L2" "TP53" "NR5A2" "CFTR" "GSK3B" "STK33" "BRCA1" "TNF" "NOD2" "HSF1"	"HTT" "MAPK1" "NFE2L2" "TP53" "CFTR" "GSK3B" "BRCA1" "TNF" "NOD2" "HSF1"	"HTT" "XBP1" "MAPK1" "NFE2L2" "TP53" "NR5A2" "CFTR" "GSK3B" "BRCA1"						"HTT" "XBP1" "MAPK1" "NFE2L2" "TP53" "NR5A2" "CFTR" "GSK3B" "STK33" "BRCA1" "TNF"	"HTT" "XBP1" "NPC1" "GMNN" "MAPK1" "NFE2L2" "TP53" "NR5A2" "CFTR" "GSK3B" "STK33" "BRCA1" "NOD2"	"HTT" "XBP1" "NPC1" "GMNN" "MAPK1" "NFE2L2" "TP53" "NR5A2" "CFTR" "GSK3B" "STK33" "BRCA1" "TNF" "NOD2" "HSF1"	"HTT" "XBP1" "GMNN" "MAPK1" "NFE2L2" "TP53" "CFTR" "GSK3B" "BRCA1" "TNF" "NOD2"	"HTT" "XBP1" "MAPK1" "NFE2L2" "TP53" "CFTR" "GSK3B" "STK33" "BRCA1" "TNF" "HSF1"
LDN-193189	"ACVR1" "KDR" "TGFBR1"					"ACVR1" "TGFBR1" "BMPR2"					"ACVR1" "KDR" "TGFBR1" "BMPR2"
OTSSP167
WZ-3105
AT-7519		"CDK4" "MAPK7" "GSK3B" "GSK3A" "INSR" "MAP2K1" "AURKA" "MAP3K7" "MAPK8" "MAP2K7" "CDK8" "ERBB3" "PRKACA" "MAP2K4" "HIPK2" "FGFR1" "MAP2K3" "MAPK1" "CHEK2" "ITK" "ALK" "NTRK3" "RAF1" "AKT1" "SYK" "FGFR3" "TGFBR1" "ULK1" "ACVR1" "EGFR" "CDK19" "WEE1" "AKT2" "RPS6KA3" "JAK2" "MAP3K1" "SRC" "BMPR2" "CHEK1" "LRRK2" "SNRK" "STK11" "PIK3CA" "BRAF" "BTK" "MET" "PIK3CB" "TBK1" "ERBB2" "CHRNA4"		"CDK4" "MAPK7" "GSK3B" "GSK3A" "INSR" "ABL1" "KDR" "MAPK8" "CDK8" "ERBB3" "IKBKB" "PRKACA" "JAK1" "MAP2K4" "HIPK2" "FGFR1" "MAP2K3" "MAPK1" "ALK" "NTRK3" "RAF1" "AKT1" "SYK" "FGFR3" "TGFBR1" "ACVR1" "EGFR" "CDK19" "WEE1" "RPS6KA3" "JAK2" "MAP4K5" "STK33" "SRC" "LRRK2" "SNRK" "STK11" "PIK3CA" "BRAF" "BTK" "MET" "TBK1" "ERBB2" "CHRNA4"						"CDK4" "MAPK7" "GSK3B" "GSK3A" "INSR" "ABL1" "AURKA" "MAP3K7" "MAPK8" "MAP2K7" "IRAK4" "CDK8" "ERBB3" "PRKACA" "JAK1" "MAP2K4" "HIPK2" "FGFR1" "MAP2K3" "MAPK1" "MELK" "ITK" "ALK" "NTRK3" "RAF1" "AKT1" "SYK" "FGFR3" "TGFBR1" "ACVR1" "EGFR" "CDK19" "AKT2" "RPS6KA3" "JAK2" "MAP4K5" "STK33" "MAP3K1" "SRC" "CHEK1" "LRRK2" "SNRK" "STK11" "PIK3CA" "IGF1R" "BRAF" "BTK" "MET" "PIK3CB" "TBK1" "ERBB2" "CHRN…		"CDK4" "MAPK7" "GSK3B" "GSK3A" "INSR" "AURKA" "KDR" "MAPK8" "MAP2K7" "IRAK4" "CDK8" "ERBB3" "IKBKB" "PRKACA" "JAK1" "MAP2K4" "HIPK2" "FGFR1" "MAP2K3" "MAPK1" "MELK" "ITK" "ALK" "NTRK3" "RAF1" "AKT1" "SYK" "FGFR3" "TGFBR1" "ACVR1" "EGFR" "CDK19" "WEE1" "AKT2" "RPS6KA3" [36] "JAK2" "MAP4K5" "SRC" "BMPR2" "CHEK1" "PDK1" "LRRK2" "SNRK" "STK11" "PIK3CA" "BRAF" "BTK" "MET" "TBK1" [50] "ERBB2" "CHRNA4"	"CDK4" "MAPK7" "GSK3B" "GSK3A" "INSR" "ABL1" "MAP2K1" "AURKA" "MAP3K7" "KDR" "MAPK8" "CDK8" "ERBB3" "IKBKB" "PRKACA" "JAK1" "MAP2K4" "HIPK2" "FGFR1" "MAP2K3" "MAPK1" "ROCK1" "MELK" "CHEK2" "ITK" "ALK" "NTRK3" "RAF1" "AKT1" "SYK" "FGFR3" "TGFBR1" "ACVR1" "EGFR" "CDK19" "WEE1" "AKT2" "JAK2" "MAP4K5" "STK33" "MAP3K1" "SRC" "CHEK1" "PDK1" "LRRK2" "SNRK" "STK11" "PIK3CA" "IGF1R" "BRAF" "BTK" "MET" "PI…
BMS-387032		"GSK3A" "GSK3B" "CDK4" "CDK19" "MAPK7" "CDK8" "EGFR" "ITK" "CHEK1" "ERBB2" "FGFR1" "ALK" "STK11" "PRKACA" "NTRK3" "INSR" "AKT1" "BMPR2" "ACVR1" "PIK3CA" "MAP2K4" "TGFBR1" "RAF1" "SRC" "AKT2" "RPS6KA3" "MAPK8" "FGFR3" "SYK" "MAPK1" "WEE1" "MAP2K3" "JAK2" "BRAF" "BTK" "MAP2K1" "MET" "AURKA" "SNRK" "MAP3K1" "ULK1" "LRRK2" "HIPK2" "CHEK2" "TBK1" "MAP2K7" "ERBB3" "MAP3K7" "PIK3CB"	"GSK3A" "GSK3B" "CDK4" "CDK19" "MAPK7" "CDK8" "EGFR" "CHEK1" "ERBB2" "FGFR1" "ALK" "STK11" "PRKACA" "NTRK3" "INSR" "AKT1" "BMPR2" "ACVR1" "PIK3CA" "MAP2K4" "TGFBR1" "RAF1" "SRC" "AKT2" "RPS6KA3" "MAPK8" "FGFR3" "SYK" "JAK1" "MAPK1" "WEE1" "TYK2" “MAP2K3" "JAK2" "BRAF" "BTK" "MAP2K1" "MET" "KDR" "SNRK" "MAP3K1" "ULK1" "LRRK2" "HIPK2" "TBK1" "MAP2K7" "ERBB3" "MAP3K7" "IRAK4"							"GSK3A" "GSK3B" "CDK4" "CDK19" "MAPK7" "MELK" "CDK8" "EGFR" "ITK" "CHEK1" "ERBB2" "IGF1R" "FGFR1" "ALK" "STK11" "PRKACA" "NTRK3" "INSR" "AKT1" "ACVR1" "PIK3CA" "MAP2K4" "TGFBR1" "RAF1" "SRC" "AKT2" "RPS6KA3" "MAPK8" "FGFR3" "SYK" "JAK1" "MAPK1" "ABL1" "MAP2K3" "JAK2" "BRAF" "BTK" "MAP4K5" "MET" "AURKA" "STK33" "SNRK" "MAP3K1" "LRRK2" "HIPK2" "TBK1" "MAP2K7" "ERBB3" "MAP3K7" “PIK3CB" "IRAK4"		"GSK3A" "GSK3B" "CDK4" "CDK19" "MAPK7" "MELK" "CDK8" "EGFR" "ITK" "CHEK1" "ERBB2" "FGFR1" "ALK" "STK11" "PRKACA" "NTRK3" "INSR" "AKT1" "BMPR2" "ACVR1" "PIK3CA" "MAP2K4" "TGFBR1" "RAF1" "SRC" "AKT2" "RPS6KA3" "MAPK8" "FGFR3" "SYK" "JAK1" "MAPK1" "WEE1" "MAP2K3" "JAK2" "BRAF" "BTK" "MAP4K5" "MET" "AURKA" "KDR" "IKBKB" "SNRK" "LRRK2" "HIPK2" "TBK1" "MAP2K7" "ERBB3" "IRAK4"	"MAPK7" "CDK4" "GSK3A" "GSK3B"
JNK-9L		"MAPK8" "MAP2K4" "MAP2K7" "MAP3K1"
alvocidib		"CDK4" "CDK19" "EGFR" "CDK8" "RPS6KA3" "ALK" "GSK3B" "MAPK7" "LRRK2" "TBK1" "NFE2L2" "MAPK8" "ERBB2" "SRC" "PIK3CA" "SYK" "MAPK1" "GSK3A" "PIK3CB" "MAP2K4" "FGFR1" "BTK" "AURKA" "INSR" "FGFR3" "ITK" "JAK2" "AKT1" "PRKACA" "CHEK1" "NTRK3" "MAP2K1" "BRAF" "ACVR1" "WEE1" "MAP2K3" "MET" "STK11" "BMPR2" "AKT2" "TGFBR1" "RAF1" "ERBB3" "CHEK2" "HIPK2" "MAP3K7" "SNRK" "MAP2K7" "MAP3K1" "ULK1" "PPARG" "XI…				"CDK4" "CDK19" "EGFR" "CDK8" "RPS6KA3" "ABL1" "ALK" "GSK3B" "MAPK7" "LRRK2" "TBK1" "NFE2L2" "MAPK8" "ERBB2" "SRC" "PIK3CA" "MAP4K5" "SYK" "MAPK1" "GSK3A" "MAP2K4" "FGFR1" "BTK" "AURKA" "JAK1" "INSR" "FGFR3" "JAK2" "AKT1" "PRKACA" "CHEK1" "NTRK3" "BRAF" "ACVR1" "WEE1" "MAP2K3" "MET" "STK33" "MELK" "STK11" "BMPR2" "AKT2" "TGFBR1" "RAF1" "ERBB3" "HIPK2" "MAP3K7" "MAP2K7" "MAP3K1" "PPARG" "XIAP" "CDK…	"CDK4" "CDK19" "EGFR" "CDK8" "RPS6KA3" "ABL1" "ALK" "GSK3B" "MAPK7" "LRRK2" "TBK1" "NFE2L2" "MAPK8" "ERBB2" "SRC" "PIK3CA" "SYK" "MAPK1" "GSK3A" "PIK3CB" "MAP2K4" "FGFR1" "BTK" "AURKA" "JAK1" "INSR" "FGFR3" "ITK" "JAK2" "AKT1" "IGF1R" "PRKACA" "CHEK1" "NTRK3" "MAP2K1" "BRAF" "ACVR1" "WEE1" "MAP2K3" "MET" "MELK" "STK11" "BMPR2" "AKT2" "TGFBR1" "RAF1" "IRAK4" "ERBB3" "HIPK2" "MAP3K7" "ROCK1" "MAP2K…		"CDK4" "CDK19" "EGFR" "CDK8" "RPS6KA3" "ALK" "GSK3B" "MAPK7" "LRRK2" "TBK1" "NFE2L2" "MAPK8" "ERBB2" "SRC" "PIK3CA" "MAP4K5" "SYK" "MAPK1" "GSK3A" "PIK3CB" "MAP2K4" "FGFR1" "BTK" "AURKA" "JAK1" "INSR" "FGFR3" "JAK2" "AKT1" "PRKACA" "CHEK1" "BRAF" "ACVR1" "WEE1" "MAP2K3" "MET" "STK33" "STK11" "AKT2" "TGFBR1" "RAF1" "IRAK4" "ERBB3" "HUNK" "CHEK2" "HIPK2" "MAP3K7" "SNRK" "MAP2K7" "MAP3K1" "ULK1" "PP…		"CDK4" "CDK9" "CDK19" "EGFR" "CDK8" "RPS6KA3" "ABL1" "ALK" "GSK3B" "MAPK7" "LRRK2" "TBK1" "NFE2L2" "MAPK8" "ERBB2" "SRC" "PIK3CA" "MAP4K5" "SYK" "MAPK1" "KDR" "GSK3A" "PIK3CB" "MAP2K4" "FGFR1" "EPHA4" "BTK" "AURKA" "JAK1" "INSR" "FGFR3" "ITK" "JAK2" "AKT1" "IGF1R" "PRKACA" "CHEK1" "NTRK3" "MAP2K1" "BRAF" "ACVR1" "WEE1" "MAP2K3" "MET" "STK33" "MELK" "STK11" "BMPR2" "AKT2" "TGFBR1" "RAF1" "IRAK4" "…	"CDK4" "CDK19" "EGFR" "CDK8" "RPS6KA3" "ALK" "GSK3B" "MAPK7" "LRRK2" "TBK1" "NFE2L2" "MAPK8" "ERBB2" "SRC" "PIK3CA" "MAP4K5" "SYK" "MAPK1" "KDR" "GSK3A" "MAP2K4" "FGFR1" "BTK" "AURKA" "JAK1" "INSR" "FGFR3" "ITK" "JAK2" "AKT1" "PRKACA" "CHEK1" "NTRK3" "BRAF" "ACVR1" "WEE1" "MAP2K3" "MET" "MELK" "STK11" "BMPR2" "AKT2" "TGFBR1" "RAF1" "IRAK4" "ERBB3" "IKBKB" "HIPK2" "SNRK" "MAP2K7" "PPARG" "XIAP" "C…
GSK-2126458
NVP-BEZ235			"PIK3CA" "CHEK1" "MET" "ALK" "LRRK2" "MAP2K1" "TBK1" "RPS6KA3" "NTRK3" "BTK" "GSK3B" "KDR" "JAK2" "GSK3A" "MAPK8" "CDK8" "PRKACA" "FGFR1" "ACVR1"										"PIK3CB" "PIK3CA" "CHEK1" "MAP4K5" "MET" "ALK" "LRRK2" "MAP2K1" "TBK1" "AURKA" "IGF1R" "ABL1" "NTRK3" "BTK" "GSK3B" "KDR" "JAK2" "GSK3A" "ROCK1" "MAPK8" "CDK8" "PRKACA" "FGFR1" "ACVR1"
Torin-2													"PIK3CA"
NVP-BGT226
QL-XII-47
celastrol						"MAPK1" "VDR" "NFE2L2" "TP53" "PIN1" "PLIN5" "CFTR" "RELA" "ADRB2"
A443654							"AKT1" "AKT2" "NFE2L2" "VDR" "NR5A2" "GSK3B" "PRKACA" "CFTR" "MAPK1" "RPS6KA3" "PRKCZ" "MAPK8" "NTRK3" "ROCK1" "MELK" "CHEK2" "GSK3A" "MAP4K5" "SGK1" "MAP2K1" "HIPK2" "BRAF" "TBK1" "RAF1" "RET" "SRC"			"AKT1" "AKT2" "GMNN" "NFE2L2" "VDR" "NR5A2" "GSK3B" "PRKACA" "CFTR" "MAPK1" "RPS6KA3" "MAPK8" "NTRK3" "MELK" "GSK3A" "MAP4K5" "SGK1" "HIPK2" "IRAK4" "BRAF" "TBK1" "RAF1" "SRC"
NVP-AUY922												"HSP90AA1"
radicicol												"GMNN" "VDR" "NFE2L2" "PLIN5" "CFTR" "HRAS" "JUN" "NOS3" "SRC" "JAK1" "SRF" "AR" "ERBB2" "CDKN1A" "AHR" "IL1B" "TP53" "IFNG" "PGR" "MAPK1" "TNF" "CNR1" "APP" "KLF5" "JAK2" "NOD2" "STAT3" "BRCA1" "RB1" "ESR1"

## Sheet: DsigDB
		A375			HA1E			A549			HCC515			HEPG2			BT20			HS578T			HT29			MCF10A			MCF7			MDAMB231			SKBR3			PC3
dabrafenib		19473	402
		106	19
		1.617e-11
dinaciclib		19544	416		19541	419		19536	424		19612	348		19612	348								19582	378														19526	434
		35	5		36	4		36	4		36	4		36	4								36	4														36	4
		0.001448			0.009887			0.01029			0.005232			0.005232									0.005551															0.01113
CGP-60474		9565	419		19562	422		19557	427																	19509	475		19505	479		19426	558		19562	422		19547	437
		14	2		15	1		15	1																	15	1		15	1		14	2		15	1		15	1
		0.04366			0.2898			0.2927																		0.3199			0.3222			0.0725			0.2898			0.2984
LDN-193189		19564	417														19567	414														19425	556
		15	4														15	4														15	4
		0.0005838															0.0005838															0.001686
OTSSP167		19381	382					19372	391		19444	319		19402	361																							19363	400
		198	39					200	37		204	33		202	35																							199	38
		< 2.2e-16						< 2.2e-16			< 2.2e-16			< 2.2e-16																								< 2.2e-16
WZ-3105		19548	416		19545	419		19541	423		19616	348								19393	571											19410	554					19529	435
		31	5		32	4		31	5		32	4								31	5											30	6					33	3
		0.0008886			0.006807			0.0009566			0.003563									0.003508												0.0004469						0.04371
AT-7519					19551	419					19622	348																	19494	476					19551	419		19536	434
					26	4					26	4																	26	4					26	4		26	4
					0.003498						0.0018																		0.005476						0.003498			0.003961
BMS-387032					19545	418		19540	423
					32	5		32	5
					0.001031			0.001087
JNK-9L					19523	413
					54	10
					8.803e-07
alvocidib
GSK-2126458
NVP-BEZ235								19567	427																													19557	437
								5	1																													5	1
								0.1217																														0.1244
Torin-2								19560	425																													19550	435
								12	3																													12	3
								0.003656																														0.003901
NVP-BGT226
QL-XII-47
celastrol
A443654																				19332	564								19427	469
																				92	12								93	11
																				4.504e-05									4.061e-05
NVP-AUY922
radicicol

## Sheet: DsigDB list
	A375	HA1E	A549	HCC515	HEPG2	BT20	HS578T	HT29	MCF10A	MCF7	MDAMB231	SKBR3	PC3
dabrafenib	"HIPK2" "EGFR" "ERBB2" "ERBB3" "ABL1" "CDK4" "JAK1" "MET" "BRAF" "JAK2" "BTK" "RAF1" "MAPK8" "SRC" "TGFBR1" "ACVR1" "CDK19" "MAP2K4" "TYK2"
dinaciclib	"MAPK7" "CDK4" "HIPK2" "GSK3A" "CDK9"	"MAPK7" "CDK4" "HIPK2" "GSK3A"	"MAPK7" "CDK4" "HIPK2" "GSK3A"	"MAPK7" "CDK4" "HIPK2" "GSK3A"	"MAPK7" "CDK4" "HIPK2" "GSK3A"			"MAPK7" "CDK4" "HIPK2" "GSK3A"					"MAPK7" "CDK4" "HIPK2" "GSK3A"
CGP-60474	"HIPK2" "CDK9"	"HIPK2"	"HIPK2"						"HIPK2"	"HIPK2"	"HIPK2" "CDK9"	"HIPK2"	"HIPK2"
LDN-193189	"ABL1" "MAP3K7" "STK33" "FGFR1"					"ABL1" "MAP3K7" "STK33" "FGFR1"					"ABL1" "MAP3K7" "STK33" "FGFR1"		"AKT1" "AKT2" "ABL1" "MAP3K7" "ERBB3" "CDK4" "ALK" "PIK3CA" "IKBKB" "JAK1" "HIPK2" "SYK" "GSK3B" "EGFR" "ITK" "JAK2" "BRAF" "BTK" "MAP2K1" "MAP4K5" "TBK1" "MAPK7" "MAPK8" "KDR" "SRC" "SGK1" "INSR" "PRKACA" "CDK8" "FGFR1" "NTRK3" "ACVR1" "MAP2K4" "MAP2K3" "CDK19" "MELK" "AURKA" "STK33"
OTSSP167	"AKT1" "AKT2" "ABL1" "MAP3K7" "IRAK4" "ERBB3" "CDK4" "ALK" "RET" "PIK3CA" "IKBKB" "JAK1" "HIPK2" "SYK" "GSK3B" "RPS6KA3" "EGFR" "JAK2" "BRAF" "BTK" "MAP2K1" "TBK1" "MAPK7" "MAPK8" "KDR" "SRC" "TYK2" "SGK1" ] "INSR" "PRKACA" "CDK9" "FGFR1" "NTRK3" "ACVR1" "MAP2K4" "MAP2K3" "CDK19" "AURKA" "STK33"		"AKT1" "AKT2" "MAP3K7" "IRAK4" "ERBB3" "CDK4" "ALK" "PIK3CA" "JAK1" "HIPK2" "SYK" "GSK3B" "BMPR2" "RPS6KA3" "EGFR" "ULK1" "JAK2" "BRAF" "BTK" "MAP2K1" "TBK1" "MAPK7" "MAPK8" "KDR" "SRC" "TYK2" "MAP2K7" "SGK1" "INSR" "PRKACA" "CDK8" "FGFR1" "NTRK3" "ACVR1" "MAP2K4" "MAP2K3" "CDK19"	"AKT1" "ABL1" "ERBB3" "CDK4" "ALK" "PIK3CA" "IKBKB" "JAK1" "HIPK2" "SYK" "GSK3B" "RPS6KA3" "EGFR" "JAK2" "BRAF" "BTK" "MAP4K5" "TBK1" "MAPK7" "MAPK8" "KDR" "SRC" "SGK1" "INSR" "PRKACA" "CDK8" "FGFR1" "NTRK3" "ACVR1" "MAP2K4" "MAP2K3" "CDK19" "STK33"	"AKT1" "AKT2" "ABL1" "MAP3K7" "ERBB3" "CDK4" "ALK" "PIK3CA" "IKBKB" "JAK1" "HIPK2" "SYK" "GSK3B" "BMPR2" "EGFR" "ULK1" "JAK2" "BRAF" "BTK" "MAP4K5" "TBK1" "MAPK7" "MAPK8" "KDR" "SRC" "MAP2K7" "SGK1" "INSR" "PRKACA" "CDK8" "FGFR1" "ACVR1" "MAP2K4" "MAP2K3" "STK33"
WZ-3105	"RPS6KA3" "JAK2" "IRAK4" "SRC" "STK33"	"RPS6KA3" "JAK2" "SRC" "ULK1"	"RPS6KA3" "JAK2" "IRAK4" "SRC" "ULK1"	"RPS6KA3" "JAK2" "SRC" "STK33"			"RPS6KA3" "JAK2" "SRC" "ULK1" "STK33"				"RPS6KA3" "JAK2" "IRAK4" "SRC" "ULK1" "STK33"		"JAK2" "SRC" "STK33"
AT-7519		"MAPK7" "CDK4" "GSK3A" "GSK3B"		"MAPK7" "CDK4" "GSK3A" "GSK3B"						"MAPK7" "CDK4" "GSK3A" "GSK3B"		"MAPK7" "CDK4" "GSK3A" "GSK3B"
BMS-387032		"CDK19" "MAPK7" "CDK4" "GSK3A" "GSK3B"	"CDK19" "MAPK7" "CDK4" "GSK3A" "GSK3B"
JNK-9L		"MET" "MAP3K7" "MAP2K4" "MAPK8" "STK11" "CDK4" "HIPK2" "GSK3A" "GSK3B" "JAK2"
alvocidib
GSK-2126458
NVP-BEZ235			"PIK3CA"										"PIK3CA"
Torin-2			"PIK3CA" "TYK2" "JAK1"										"PIK3CA" "TYK2" "JAK1"
NVP-BGT226
QL-XII-47
celastrol
A443654							"AKT1" "AKT2" "MAP3K7" "GSK3A" "GSK3B" "RET" "MELK" "PRKACA""CDK8" "MAP2K3" "CDK19" "STK33"			"AKT1" "AKT2" "MAP3K7" "GSK3A" "GSK3B" "MELK" "PRKACA" "CDK8" "MAP2K3" "CDK19" "STK33"
NVP-AUY922
radicicol

## Sheet: PPI
		A375			HA1E			A549			HCC515			HEPG2			BT20			HS578T			HT29			MCF10A			MCF7			MDAMB231			SKBR3			PC3
dabrafenib
dinaciclib		19913	19																				19917	15														19898	34
		66	2																				64	4														62	6
		0.002294																					4.558e-07															4.321e-09
CGP-60474		19934	17		19944	7		19937	14																	19875	76		19891	60		19906	45		19922	29		19916	35
		45	4		48	1		48	1																	41	8		42	7		44	5		46	3		44	5
		1.845e-07			0.01944			0.03614																		2.699e-11			2.637e-10			1.396e-07			6.52e-05			4.415e-08
LDN-193189																																19939	49
																																11	1
																																0.0296
OTSSP167
WZ-3105
AT-7519					19605	6					19606	5																	19561	50					19587	24		19586	25
					387	2					385	4																	372	17					381	8		374	15
					0.009777						1.644e-05																		8.004e-15						1.333e-07			4.263e-16
BMS-387032					19601	6		19597	10																				19557	50					19584	23
					391	2		388	5																				376	17					384	9
					0.009971			7.292e-06																					9.467e-15						7.498e-09
JNK-9L
alvocidib					19499	6														19485	20					19454	51		19463	42		19477	28		19484	21
					493	2														484	11					462	33		470	25		473	22		484	11
					0.01551															1.035e-10						< 2.2e-16			< 2.2e-16			< 2.2e-16			1.542e-10
GSK-2126458
NVP-BEZ235																																						19890	34
																																						70	6
																																						8.53e-09
Torin-2
NVP-BGT226
QL-XII-47
celastrol																	19864	47
																	85	4
																	7.804e-05
A443654																				19799	24								19765	58
																				170	7								168	9
																				8.299e-09									7.472e-09
NVP-AUY922																																19947	48		19964	31
																																3	2		4	1
																																6.096e-05			0.007975
radicicol																																			19837	27
																																			131	5
																																			2.346e-06

## Sheet: PPI list
	A375	HA1E	A549	HCC515	HEPG2	BT20	HS578T	HT29	MCF10A	MCF7	MDAMB231	SKBR3	PC3
dabrafenib
dinaciclib	"GSK3B" "MAPK14"							"GSK3B" "CDK5" "MAPK9" "MAPK14"					"GSK3B" "CDK5" "MAPK9" "IKBKE" "MAPK8" "MAPK14"
CGP-60474	"CDK1" "SMAD3" "TP53" "GSK3B"	"CDK1"	"CDK1"							"CDK1" "CDK2" "MAPK1" "TP53" "CDK5" "GSK3B" "BRCA1" "MDM2"	"CDK1" "MAPK1" "TP53" "BRCA1" "MDM2"	"CDK1" "MAPK1" "TP53"	"CDK1" "MAPK1" "TP53" "CDK5" "GSK3B"
LDN-193189											"TGFBR1"
OTSSP167
WZ-3105
AT-7519		"CDK1" "EGFR"		"CDK1" "MAPK1" "EGFR" "MAPK3"						"CDK4" "GSK3B" "CDK1" "CDK5" "MAP3K7" "IKBKB" "IKBKE" "MAPK1" "AKT1" "EGFR" "PRKCE" "MAP3K1" "MAPK14" "MAPK10" "CSNK2A1" "MAP3K3" "CHUK"		"CDK1" "IKBKB" "IKBKE" "MAPK1" "AKT1" "EGFR" "PRKCE" "MAP3K3"	"GSK3B" "CDK1" "CDK5" "MAPK8" "IKBKE" "MAPK1" "MAPK9" "EGFR" "PRKCE" "MAPK14" "MAPK10" "MAPK13" "CSNK2A1" "MAPK3" "MAP3K3"
BMS-387032		"CDK1" "EGFR"	"CDK1" "EGFR" "CSNK2A1" "PRKCA" "MAPK13"							"GSK3B" "CDK4" "CDK1" "CDK5" "EGFR" "AKT1" "MAPK14" "MAPK10" "PRKCE" "CSNK2A1" "MAPK1" "IKBKE" "IKBKB" "MAP3K1" "MAP3K3" "CHUK" "MAP3K7"		"CDK1" "EGFR" "AKT1" "PRKCE" "MAPK1" "IKBKE" "IKBKB" "PRKCA" "MAP3K3"
JNK-9L
alvocidib		"CDK1" "EGFR"					"CDK1" "EGFR" "GSK3B" "PRKCE" "MAPK14" "MAPK1" "PRKCA" "AKT1" "MAPK13" "MAP3K3" "JUN"		"CDK2" "CDK1" "CDK4" "CDK5" "EGFR" "GSK3B" "PRKCE" "MAPK8" "MAPK14" "MAPK3" "MAPK1" "MAPK9" "PRKCA" "MAPK10" "AKT1" "IKBKE" "PLK1" "CSNK2A1" "RAF1" "IKBKB" "CHUK" "MAPK13" "MAP3K3" "MAP3K1" "BCL2" "MDM2" "CASP8" "XRCC6" "TP53" "APC" "JUN" "RB1" "NFKBIA"	"CDK1" "CDK4" "CDK5" "EGFR" "GSK3B" "PRKCE" "SMAD3" "MAPK14" "MAPK1" "MAPK10" "AKT1" "IKBKE" "CSNK2A1" "IKBKB" "CHUK" "MAP3K3" "MAP3K7" "MAP3K1" "PARP1" "MDM2" "XRCC6" "TP53" "TRAF2" "JUN" "NFKBIA"	"CDK1" "EGFR" "PRKCE" "MAPK8" "MAPK14" "MAPK3" "MAPK1" "MAPK9" "PRKCA" "MAPK10" "IKBKE" "CSNK2A1" "TGFBR1" "IKBKB" "MAPK13" "MAP3K3" "MAP3K1" "MDM2" "TP53" "JUN" "H2AFX" "NFKBIA"	"CDK1" "EGFR" "PRKCE" "MAPK1" "PRKCA" "AKT1" "IKBKE" "IKBKB" "MAP3K3" "TP53" "H2AFX"
GSK-2126458
NVP-BEZ235													"MAPK14" "CDK5" "GSK3B" "MAPK9" "MAPK8" "IKBKE"
Torin-2
NVP-BGT226
QL-XII-47
celastrol						"HSP90AA1" "MAPK1" "TP53" "HSP90AB1"
A443654							"AKT1" "GSK3B" "MAPK1" "MAPK13" "PRKCA" "CDK1" "PRKCE"			"AKT1" "SMAD3" "GSK3B" "MAPK1" "CDK1" "CDK5" "CHUK" "MAPK10" "PRKCE"
NVP-AUY922											"HSP90AA1" "HSP90AB1"	"HSP90AA1"
radicicol												"HSP90AA1" "TP53" "MAPK1" "ESR1" "HSPA1A"
