# Supplementary material for: Drug candidate identification based on gene expression of treated cells using tensor decomposition-based unsupervised feature extraction for large-scale data
Source: BMC Bioinformatics. 2019 Feb 4;19(Suppl 13):388. doi: 10.1186/s12859-018-2395-8 (PMC7394334; doi:10.1186/s12859-018-2395-8)
Supplement: Supplementary file 4 — 1595 unique genes are listed in Enrichr. (XLSX 31 kb) [file 12859_2018_2395_MOESM4_ESM.xlsx]

## Sheet: Sheet2
1595 genes included in “Single Gene Perturbations from GEO up”
1110012L19RIK
1500015O10RIK
2610528J11RIK
2810417H13RIK
3930401B19RIK
5730437C12RIK
5830453J16RIK
9330199C07RIK
AATF
Abca1
Abcb4
ABCD1
ABCD3
ABCF1
ABL1
Acadm
ACADVL
Ache
Ackr3
ACTC1
ACTG1
ACTL6A
Acvr1
Acvrl1
Adam10
Adam17
ADAMTS1
Adnp
Adora2a
Adora2b
Adra2b
Adrb1
ADRB1
Adrb2
Ager
AGO1
AGR2
Agtr1a
AGXT
Ahnak
Ahr
Aire
AKAP12
Akt1
Akt2
ALAS2
Aldh1a2
ALDH1A3
ALDH1B1
Aldh5a1
ALK
Alk
Alkbh1
ALOX5AP
AMER1
ANCR
ANGPT1
Ap1b1
Apc
Apln
Aplp2
APOC1
APOC3
Apod
APP
App
Appl2
Aqp11
AQP11
AR
ARC
ARF1
ARHGAP21
ARHGAP29
Arhgap5
ARHGDIA
ARHGDIB
ARID1A
Arid3a
Arid3b
Arntl
ARNTL2
ARRB1
Arx
ASB17
Ash2l
Atf2
Atf6
Atf6b
Atf7ip2
ATM
Atm
Atp1a1
ATP1B3
ATP2A1
ATP2A3
ATP2B1
ATP5G1
ATP5G3
ATP6V0C
Atp7b
ATR
ATRAID
Atxn1
Atxn1l
Atxn7
Aurka
AURKAIP1
AUTS2
AVPI1
AXL
B2M
B3GNT7
B4galnt2
B4GALT6
Bach2
BAHD1
BAP1
Batf
BATF
BC004004
BCAR1
BCAS2
Bcl11a
Bcl11b
Bcl2
BCL3
Bcl6
BCL6
BCOR
Bdkrb1
BGLAP2
Bhlha15
BLID
BLNK
BMI1
Bmpr1a
Bmpr2
BMS1
Bnc1
BNIP3
Bptf
BRAF
BRCA1
Brd2
BRD4
BRMS1
Brwd1
BST1
BST2
Btk
BUD31
C15ORF32
C20orf197
C4BP-PS1
C4ORF26
CABIN1
Cadm1
Calcr
Calr
Cap1
CAPN7
CAR3
Casp1
CASP2
CAT
Cav1
Cav3
CBFA2T3
Cbfb
CBFB
CBR2
Cbx2
Cbx3
CCAR2
CCDC146
CCDC173
CCDC34
CCDC47
CCDC91
CCL3
CCL6
CCL7
CCND1
CCNT2-AS1
CCT6A
CCT7
CD209G
CD24
CD300LD
CD44
Cd47
Cd53
Cd70
CD96
CDC73
Cdh1
CDH1
CDH11
CDK19
Cdk4
CDK4
Cdk5rap1
CDK8
CDK9
Cdkn1a
Cdkn1b
Cdx2
Cebpa
CEBPA
CEBPD
CEBPG
Cebpg
CFAP20
CFAP45
Cftr
CFTR
CHCHD1
CHCHD10
CHCHD2
CHCHD3
CHCHD7
CHEK1
CHEK2
CHMP2B
CHRNA1
Chrna4
CHRNA9
CHRNB1
Chrnb4
Chsy1
CHSY1
Cidec
CIITA
CITED1
Cited2
Clcn5
CLDN1
Cldn16
Cldn18
Cldn2
CLDN5
CLDN7
CLEC1B
CLEC2B
CLN3
CLOCK
Clock
Clpp
CMAHP
CNN2
CNNM1
Cnr1
COCH
COL5A2
COL8A2
COLEC10
Commd1
COMMD3-BMI1
COMMD5
COX7A1
COX7A2
CPSF6
CPXM1
CREB1
Creb1
CREBBP
Crebbp
Crem
Crhr2
CRMP1
CSNK1G2
CST3
Cstb
Cstf2t
Ctcf
Ctla4
CTNNAL1
CTNNB1
CTSH
CTTNBP2NL
CXCL5
CXCL8
CXCR4
Cxcr4
CXCR6
CXORF21
Cyfip1
CYP24A1
Cyp27b1
CYP51A1
CYR61
CYTH2
CYTL1
D11ERTD717E
DAD1
Dbh
Dbi
DBX1
DCAF11
DCSTAMP
DCT
DCTN1
DCTN2
DCTN3
DCTN5
Dcx
Ddb1
Ddit3
DDIT4
DDR1
Ddr1
DDX1
DDX21
Deaf1
DEFA15
DEGS1
DENND2D
DENND4B
Des
Dgcr8
Dhcr7
DHTKD1
Dicer1
DIP2B
DLEU2
DLX4
Dlx5
Dmd
DMKN
Dmrt1
Dmrta2
DNAJB1
DNAJC22
Dnajc7
DNMT1
Dnmt1
DNMT3B
DOCK4
Dock8
Dot1l
DOT1L
DPP3
DROSHA
DSTN
DTX1
DUS4L
Dusp1
Dusp5
DUX4
DYNLRB1
DYNLT1
DYNLT1B
Dysf
E2f1
E2F1
E2f2
E2f3
E2f4
E2F6
E2f8
EAR1
Ebf1
EDNRB
Eed
EFNA1
EFTUD1P1
EGFR
Egfr
Egln3
Egr1
Egr2
EGR3
EGR4
EHMT1
EHMT2
EIF1AY
Eif2ak3
EIF3D
EIF3E
EIF3F
EIF4A2
EIF4A3
Elane
Elavl1
Elavl4
Elf4
ELK1
Emd
Emx2
ENPP2
Eomes
EOMES
Ep300
EP300
Ep400
EPAS1
EPCAM
Epha4
EPHA4
EPHB2
EPHX1
ERBB2
Erbb2
Erbb3
ERBB3
ERG
ERO1L
ESR1
Esr1
Esr2
ESRRA
Esrrb
Esrrg
ETS1
ETS2
EVA1C
EWSR1
Ezh2
EZH2
EZR
Fabp5
FAM150B
FAM167A
FAM60A
FAM98B
FANCD2
FBLN2
FBLN5
FBXL12
FBXO5
FBXO7
Fcgr3
FEM1C
Ffar4
Fgf21
Fgf23
Fgfr1
FGFR1
Fgfr2
FGFR3
FH
FH1
FHL1
Fhl2
FKBP10
FKTN
FLI1
Flnb
Fmr1
FMR1
FOLH1
Fosl1
FOXA1
Foxa2
Foxd3
FOXJ1
FOXL2
FOXM1
Foxo1
FOXO3
FOXP1
Foxp3
FOXP3
Frzb
Fshr
FTO
Furin
GAD1OS
Gadd45a
GAGE12I
GAPDH
Gast
Gata1
Gata3
GATA3
Gata4
Gata5
Gata6
GBP10
GBP11
GCG
Gfap
Gfi1
Gfi1b
GFOD2
Ghr
Ghrh
Gimap4
GK5
GLI1
Glis2
Glo1
GLRX5
Gm10480
GM15085
GM16367
GM16409
GM16880
GM19597
GM2223
GM2A
GM4884
GM5859
Gmnn
GNAI1
Gnas
GNAZ
Gnb5
Gnmt
GNRHR2
GOLGA8A
GPLD1
GREM1
Grhl2
Grid2
GRN
GSK3A
Gsk3a
GSK3B
Gsk3b
GTF2B
Gtf2i
Gykl1
Gys1
GZMK
H19
H2-Q2
H2AFZ
H3F3A
H3f3b
H6pd
HAAO
HAUS1
HCFC1R1
HCK
HCST
HDAC1
Hdac1
Hdac2
HDAC2
Hdac3
Hdac6
HDAC9
Hdc
HECTD2
HEMGN
Hes1
Hes6
Hey2
HHIPL2
HHLA1
HIF1A
Hif1a
Hif1an
HIPK2
Hipk2
HIRA
HIST1H2AK
HIST1H2AO
HIST1H2BC
HIST1H2BK
HIST1H2BL
HIST1H2BP
HIST1H2BQ
HIST1H4C
Hivep2
HLF
HMG20A
HMGA1-RS1
HMGA2
HMGB1
Hmgn1
HMGN5
Hmx1
HNF1A
Hnf1a
HNF1B
Hnf4a
HNF4A
HNRNPA1
HNRNPU-AS1
Hoxa10
HOXA9
Hoxb4
Hoxc13
Hprt
Hras
HRASLS5
HS3ST2
HSD17B11
Hsd17b4
HSF1
Hsf1
HSH2D
HSP90AB1
Hsp90b1
HSPA1A
HSPA8
Hspa9
Hspb8
Htra2
Htt
Hunk
Id4
IDH2
Idh2
IDH3A
IFITM1
Ifnar1
IFNAR1
Ifnar2
Ifnb1
Ifng
IFNL3
Igf1
IGF1
Igf1r
IGF1R
IGF2BP2
IGF2BP3
IGH
Ighmbp2
IKBKB
Ikbkb
Ikbkg
Ikzf1
IKZF1
Ikzf3
IKZF3
Ikzf4
Il10
IL11
Il13
IL13RA1
Il17rc
IL1B
IL1RL1
Il1rn
IL2
Il2
Il4
IL6
Ilk
Iltifb
Ing1
Ing2
Inha
Insig1
Insm1
INSM1
Insr
INSR
IPMK
Irak2
Irak4
Irf1
IRF1
IRF3
Irf4
IRF4
IRF5
Irf6
IRF7
Irf8
IRF8
IRF9
Irs1
Irs2
IRS3P
IRS4
IRX5
ISG20
ISY1
Itga7
ITGAM
Itgb1
ITGB2
Itk
ITK
JAG1
Jak1
JAK1
JAK2
Jak2
Jun
JUND
Kat5
Kcnip3
KCTD12
KDELR3
Kdm1a
KDM1B
KDM2B
Kdm2b
KDM3A
KDM4C
KDM5A
Kdm6a
KDM6B
KDR
Keap1
KIF2B
KIT
Kitl
Klf1
Klf13
KLF13
Klf15
KLF2
Klf3
KLF4
KLF5
Klf5
Klf7
Klf9
Klhl40
KLRA21
KLRA3
Kmt2a
KMT2A
KMT2D
Kras
KRAS
Krt1
KRT34
KRT77
KRT80
Ksr1
Ksr2
L1cam
LAIR1
Lama2
LAMC2
LAMP3
Lamtor2
Lat2
LBP
LEF1
Lep
LEPROT
LGALS3BP
LGI1
Lhb
Lhx1
LIG1
LILRA5
LIMCH1
Lin28a
LINC00341
LINC00466
Lipe
LITAF
LLGL1
Lmna
LMNA
LMO3
Lmx1b
LOC100131180
LOC100505066
LOC100506948
LOC100507009
LONRF1
LOX
LOXL2
Lpin1
LPL
LRIF1
LRIG2
LRMP
LRP10
LRP11
Lrp5
LRRK2
LSM14B
LSP1
LSS
LUZP6
MAB21L2
MALAT1
MAML1
Map2k1
Map2k3
Map2k4
Map2k7
MAP3K1
Map3k1
Map3k7
MAP3K7
Map3k8
MAP4K5
MAP7D1
MAPK1
Mapk1
Mapk14
MAPK3
MAPK7
Mapk8
MAPRE2
Mat1a
MAT2A
MAT2B
Mbd1
Mbd2
Mbd3
MBL2
MBOAT2
MCAM
MCM3AP
MDFIC
MECOM
Mecom
Mecp2
MECP2
MED1
MED12
MED19
Med23
Mef2a
Mef2d
MEG3
MELK
Met
Mfi2
Mgea5
MIF
MIR1-2
MIR122
MIR124-1
MIR126
MIR128-1
MIR140
MIR142
MIR148B
MIR155
MIR196A2
MIR20A
MIR210
MIR22
MIR221
MIR222
MIR26B
MIR30A
MIR34A
MIR515-2
MIR517A
Mkl2
MKRN3
MLPH
MMADHC
Mmp10
Mmp7
MMP7
Mmp8
Mn1
Mnat1
Mok
MORC2B
MRPS27
MS4A1
Msgn1
Msi2
MSN
Msr1
Mstn
MSX1
MTCH1
MTDH
Mtf2
MTFP1
MTRF1
MUC1
Muc2
MURC
Mut
MYB
Myb
Mybl1
Myc
MYC
Mycn
Myd88
MYH11
Mylk
MYLK3
MYO9B
Myoc
Myod1
Myrf
Naca
Nanog
NANOG
NASP
Nat6
NBR1
NCKAP1
NCOA1
Ncoa2
Ncoa3
NCSTN
Ndel1
NDRG2
NDUFA1
NDUFV3
NELFE
NET1
Neurod1
NEUROG1
Neurog3
NEXN
Nf1
Nfatc3
NFE2L1
Nfe2l1
Nfe2l2
NFE2L2
Nfia
Nfix
NFKB1
NFKB2
Nfkbia
Nfkbiz
NFXL1
Nfya
Nfyb
Nfyc
NFYC
Nlgn1
Nlgn3
NLRP3
NME2
Nod2
NOD2
NOL8
NOP58
Nos3
NOSIP
NOTCH1
Notch1
Notch2
NOTCH3
Notch3
NPAP1
Npc1
NPM1
NPPA
NPTN
NPTX1
Nr0b2
NR1I2
Nr1i2
Nr1i3
NR2C2
Nr2c2
Nr2e3
NR2F2
Nr2f2
Nr3c1
NR3C1
NR3C2
Nr4a2
NR4A2
NR5A2
NRAS
Nrf1
Nrg4
NRGN
NRK
Nrl
Nsun2
NT5DC2
NT5E
NTRK3
NUP107
NUP50-AS1
NUPR1
Nxnl1
ODF3B
Ogt
OGT
OLR1
Onecut1
Onecut2
OPTN
ORM2
OSTC
OTC
OTUB1
Otx2
OTX2
Ovol1
Ovol2
OVOS2
OXCT1
P4HB
PADI4
Pafah1b1
PAGE5
PALMD
Panct1
PANTR1
PARK2
PARK7
Parp2
PARP2
PAX3
Pax3
PAX5
Pax6
PBLD
PBRM1
Pbx1
PBXIP1
PCDH1
PCDH12
Pcdh12
PCGF2
Pcgf6
PCNA
PCNP
PCOLCE2
Pctp
PDCD10
Pde10a
PDE1C
PDE5A
Pde6b
PDGFRA
PDGFRB
PDGFRL
PDIA3
Pdk1
Pdpn
PDPN
Pdss2
Pdx1
Pebp1
PERP
PFDN2
PFKL
Pfkl
PGM2
Pgr
PGRMC1
Phgdh
PI16
PIAS1
Pias1
PIK3C2A
PIK3CA
Pik3ca
Pik3cb
PIK3CD
PIN1
Pink1
PIR
Pitx2
Pkd1
PKHD1L1
PLA2G12A
Pla2g4a
PLAG1
Plagl2
PLEKHH1
PLET1OS
Plin5
PLK1
Pml
Pmp22
PMP22
PNLIP
PNMAL1
POC1B
POLB
Polg
POLI
POLR2G
POLR2L
POLR2M
Por
Pou1f1
POU1F1
Pou2af1
POU2F1
POU3F3
Pou4f1
Pou5f1
POU5F1
Ppara
PPARA
Ppard
Pparg
Ppargc1a
PPARGC1A
Ppargc1b
PPIB
Ppif
PPM1N
PPME1
Ppp1r1a
PPP2R1B
Ppp2r2d
PPRC1
Ppt1
PRADC1
Prdm14
Prdm16
Prkaca
Prkag3
Prkca
PRKCDBP
Prkcz
PRLH
Prmt1
Prmt5
Prmt6
Prmt8
Prnp
PROC
PRR5L
PRSS2
Psap
PSCA
PSIP1
PSMB9
Psmc4
Psmd14
Ptbp2
Pten
PTEN
PTGS2
PTHLH
PTK7
PTMS
PTPLB
PTPN1
Ptpn2
PTPRC
Ptrf
PUF60
PURA
Pycard
RAB12
RAB13
RAB15
RAB6A
Rad21
RAD21
RAF1
Rag1
RAP1A
Rap1a
RARA
Rara
Rarb
RARRES1
RASGRF1
RASGRP3
RB1
Rb1
RBBP8
Rbl1
Rbm15
RBM3
RBM7
RBMX
Rbp2
RBP2
RECK
RELA
RESP18
REST
Rest
Ret
RET
Retnlb
RFWD2
Rfwd2
Rictor
Rif1
Ring1
RMRP
RND3
RNF10
RNF14
RNF17
RNF185
RNF2
Rnf2
RNF40
Rnh1
RNU5B-1
Rock1
Rora
Rorc
Rp1
Rpe65
RPIA
RPL23A
RPL35A
RPS24
RPS3A
RPS3A1
RPS4L
RPS4X
Rps6ka3
Rptor
RRM1
RRM2
RRM2B
RRP1B
Rs1
RSPH9
RSRP1
Rtn4
Runx1
RUNX1
RXRA
Rybp
S100PBP
S1pr2
S1pr3
SALL4
Sarm1
SASH1
Satb1
Satb2
SCARA5
SCARB1
SCARB2
SCARNA13
Scd1
SCG2
SCGB2A2
SCML2
SCNN1G
SCYL1
SCYL2
SDC1
SDC3
SEC23A
SEL1L3
SELENBP1
Selenbp2
SELP
SELT
SEPT7
SEPT9
SERF2
SERPINI1
Setd2
Setdb1
SFPQ
SFR1
Sfrp5
Sftpc
Sgk1
Sgpl1
Sh2b3
SH2D4A
SH3KBP1
Shank3
SHCBP1
Shh
SHISA5
SIN3A
Sirt1
SIRT1
Sirt3
Sirt4
SIRT6
Sirt7
Slc18a3
SLC1A3
SLC1A5
SLC24A4
SLC25A24
SLC25A5
Slc39a13
SLC44A2
SLC47A1
SLC4A7
Slc6a4
SLC7A11
Slc9a3
SLIT3
SLITRK6
Smad3
Smad4
Smarca4
Smarca5
SMARCB1
SMARCC2
SMARCD1
SMC3
Smchd1
SMIM22
SMPDL3B
SNAI1
Snai1
Snca
SNCA
SNED1
SNORD14E
SNORD15B
SNORD1B
SNORD50B
SNRK
SNRPA1
Socs3
Sod1
SOD1
Sod2
SOD2
SON
Sost
SOST
Sox10
SOX11
SOX17
SOX2
Sox2
Sox3
SOX4
SOX7
Sox7
Sox9
SP1
SP3
Sp3
SPAG6
Sparc
SPATA20
SPATA33
SPC25
SPCS2P4
SPDEF
Spi1
SPRR2A1
SQSTM1
Src
SREBF2
SREK1IP1
Srf
SRF
SRM
SRP14
SSBP2
Ssfa2
SSRP1
Sst
St6gal1
STAG2
Stap2
Stat1
STAT1
STAT2
Stat3
STAT3
Stat6
STAT6
STAU1
STEAP1B
STEAP2
STEAP4
Stk11
STK19
STK33
Stub1
SUMO1
SUMO2
SUMO4
Suz12
SUZ12
SYK
Syncrip
SYNCRIP
SYNE4
SYT16
SYT4
TAB3
Tada3
TAF1
Taf4b
TAF7
Taf7l
TAL1
Tal1
TARBP2
TARDBP
Tardbp
TBC1D15
TBCA
TBK1
TBX15
TCEA3
Tcf12
TCF12
TCF3
Tcf3
TCF4
Tcf4
TCF7
Tcof1
TCTEX1D2
TEKT1
TERC
TERT
Tert
TET1
Tet1
Tet2
TET2
TET3
Tfam
Tfap2c
TFAP2C
TFEB
TFF1
TFPI
Tfrc
Tgfb1
TGFB1I1
Tgfb2
TGFBI
Tgfbr1
Tgfbr2
TGM2
THOC1
THOC5
THRA
THRB
Thrb
THSD1
Tia1
TIAM1
TIE1
TLL2
TLR2
Tlr4
Tlr5
TM6SF1
Tmem100
Tmem173
TMEM225
TMEM230
TMEM245
TMEM258
Tmem87a
Tmod3
Tnf
TNF
Tnfaip6
Tnfsf14
TNIK
TNKS
TOMM70A
TOP2B
Top2b
TOX3
TP53
TP53BP1
TP63
TPT1
TRAC
Traf3
TRAF6
TRAPPC13
TRB
TREM2
Trib1
Trim12a
TRIM21
Trim24
TRIM26
Trim28
TRIM28
TRIM32
Trim33
TRIM33
Trim71
Trip12
TRIP13
Trnp1
Trp53
Trp53inp2
TRPM2-AS
Trpm7
TRPM7
Trps1
Trpv4
Tsc1
Tsc2
TSPAN13
TST
TTC37
TTC5
TTN
TTR
Tusc2
Twist1
TWIST2
TXNIP
Txnrd1
TYK2
TYROBP
UBA52
UBB
UBE2E3
UBR5
Ubr5
UBXN10
Ulk1
UPF1
UQCC3
Uqcr10
USF1
USP18
Usp2
Usp22
UTP20
Utrn
VAMP7
VAPA
Vax2
VCP
VDAC2
VDAC3
Vdr
VDR
VGLL4
Vhl
VIM
Vldlr
VMN2R84
VPRBP
VPS36
WDR7
WDR93
WEE1
Wfs1
WHSC1
WNT1
Wt1
WT1
WTAP
XBP1
Xbp1
XIAP
XLR4A
Xrcc5
YAP1
YBX1
YBX3
Ywhae
YWHAZ
YY1
Yy1
YY1AP1
YY2
Zbtb20
ZBTB37
ZBTB38
Zbtb7a
Zbtb7b
ZDHHC7
ZFP11
Zfp322a
Zfp335
Zfp36
Zfp36l2
Zfp42
ZFP710
Zfpm2
ZFX
Zfx
ZHX2
ZIC1
ZIC4
ZMPSTE24
Zmpste24
ZNF148
ZNF177
ZNF204P
ZNF207
ZNF217
ZNF395
ZNF658
ZNF750
ZNRF1
ZNRF2
Znrf2
ZWILCH
Zxdc
ZXDC

## Sheet: Sheet1
195 genes commonly predicted as compounds target genes for 13 cell lines.
ABCA1
ABCB4
ACVR1
ADRB1
AIRE
AKT1
ALK
AMER1
APC
APP
ARID3A
ATM
BMI1
BRAF
BRCA1
BRMS1
BTK
CD24
CDK4
CFTR
CHRNA4
CLDN16
COMMD5
CSTB
CSTF2T
CTLA4
CTNNB1
DICER1
DLX4
DMD
DROSHA
DUSP1
DYSF
E2F1
E2F4
EBF1
EGFR
ERBB2
ERBB3
ESR1
FAM60A
FGFR1
FGFR3
FH
FLI1
FMR1
FOXM1
FTO
GADD45A
GAPDH
GATA1
GATA4
GFAP
GHR
GPLD1
GSK3A
GSK3B
HDAC2
HDAC9
HES6
HIPK2
HNF4A
HOXC13
HTT
IDH2
IGF1
IL10
IL1RN
ING1
INSIG1
INSM1
INSR
IRF1
IRF7
IRS2
IRS3P
JAG1
JAK2
KDM1A
KDM1B
KDM4C
KDM6A
KLF1
KLF4
KLHL40
KMT2A
KRAS
KSR1
KSR2
LAMC2
LEP
LMNA
LRRK2
MAP2K3
MAP2K4
MAPK1
MAPK7
MAPK8
MAT1A
MBD2
MECOM
MECP2
MEF2A
MET
MIR34A
MUC2
MYB
MYC
MYCN
NEUROG3
NFIA
NFKB1
NLGN1
NLGN3
NOTCH1
NR2C2
NR2F2
NR4A2
NRAS
NRF1
NRL
OGT
ONECUT1
PARK2
PARK7
PCDH12
PFKL
PIAS1
PIK3CA
PKD1
POU1F1
POU5F1
PPARG
PPARGC1A
PPT1
PRDM16
PRKACA
PRKCDBP
PRSS2
PSAP
PSIP1
PTEN
RAF1
RB1
RBBP8
RELA
RIF1
RNF185
RP1
RUNX1
RYBP
SCD1
SDC1
SGK1
SHANK3
SIRT1
SIRT7
SMARCB1
SOCS3
SOX2
SOX4
SQSTM1
SRC
SRF
STAT3
STAU1
STK11
SUZ12
SYK
SYNCRIP
TBK1
TCF12
TCOF1
TET1
TFAM
TFEB
TFRC
TGFBR1
THRB
TMOD3
TP53
TRIB1
TRPM2-AS
TRPM7
TSC1
UPF1
VHL
WT1
XIAP
ZFP36L2
ZFP42
ZFX
ZMPSTE24
ZNF217
ZNF750

## Sheet: Sheet3
146 genes out of genes whose associated dose dependence was identified for any of 13 cell lines.
ABCA1
ABCB4
ADRB1
AIRE
AMER1
ARID3A
ATM
BMI1
BRMS1
CD24
CLDN16
COMMD5
CSTB
CSTF2T
CTLA4
CTNNB1
DICER1
DLX4
DMD
DROSHA
DUSP1
DYSF
EBF1
FAM60A
FH
FLI1
FMR1
FOXM1
FTO
GADD45A
GAPDH
GATA1
GATA4
GFAP
GHR
GPLD1
HDAC2
HES6
HNF4A
HOXC13
IDH2
IGF1
IL10
IL1RN
ING1
INSIG1
INSM1
IRF1
IRF7
IRS2
IRS3P
JAG1
KDM1A
KDM1B
KDM4C
KDM6A
KLF1
KLF4
KLHL40
KMT2A
KRAS
KSR1
KSR2
LAMC2
LEP
LMNA
MAT1A
MBD2
MECOM
MECP2
MEF2A
MIR34A
MUC2
MYB
MYC
MYCN
NEUROG3
NFIA
NFKB1
NLGN1
NLGN3
NOTCH1
NR2C2
NR2F2
NR4A2
NRAS
NRF1
NRL
OGT
ONECUT1
PARK2
PARK7
PCDH12
PFKL
PIAS1
PKD1
POU1F1
POU5F1
PPARGC1A
PPT1
PRDM16
PRKCDBP
PRSS2
PSAP
PSIP1
PTEN
RBBP8
RIF1
RNF185
RP1
RUNX1
RYBP
SCD1
SDC1
SHANK3
SIRT1
SIRT7
SMARCB1
SOCS3
SOX2
SOX4
SQSTM1
STAU1
SUZ12
SYNCRIP
TCF12
TCOF1
TET1
TFAM
TFEB
TFRC
THRB
TMOD3
TRIB1
TRPM2-AS
TRPM7
TSC1
UPF1
VHL
WT1
ZFP36L2
ZFP42
ZFX
ZMPSTE24
ZNF217
ZNF750
