# Supplementary material for: Drug candidate identification based on gene expression of treated cells using tensor decomposition-based unsupervised feature extraction for large-scale data
Source: BMC Bioinformatics. 2019 Feb 4;19(Suppl 13):388. doi: 10.1186/s12859-018-2395-8 (PMC7394334; doi:10.1186/s12859-018-2395-8)
Supplement: Supplementary file 5 — Details of the GO term enrichment list. (XLSX 132 kb) [file 12859_2018_2395_MOESM5_ESM.xlsx]

## Sheet: gProfiler
#	signf	p-value	T	Q	Q&T	Q&T/Q	Q&T/T	term ID	t type	t group	t name	t depth	Q&T list
#
1	!	0.00853	391	193	84	0.435	0.215	GO:0007166	BP	8	cell surface receptor signaling pathway	1	BTK,BRCA1,IGF1,PIAS1,HIPK2,POU1F1,ERBB3,MAP2K4,FGFR3,PRKACA,FGFR1,GSK3B,SIRT1,JAK2,MAPK1,HNF4A,CHRNA4,JAG1,XIAP,FMR1,GATA1,GSK3A,MET,TGFBR1,MAPK8,NFKB1,PPARGC1A,GPLD1,GHR,ACVR1,SDC1,PARK7,STK11,PIK3CA,SOX4,IRF1,RAF1,PPARG,KRAS,MBD2,APC,GATA4,IL1RN,KLF4,MYC,RB1,ERBB2,APP,AKT1,PRDM16,EGFR,KDM6A,OGT,NOTCH1,NR4A2,LMNA,CTLA4,SYK,ABCA1,TSC1,MAPK7,CTNNB1,STAT3,MECP2,NLGN1,ONECUT1,ALK,INSR,PTEN,RELA,TRIB…
1	!	0.0258	169	193	44	0.228	0.26	GO:0007167	BP	8	enzyme linked receptor protein signaling pathway	2	BTK,IGF1,HIPK2,POU1F1,ERBB3,FGFR3,FGFR1,SIRT1,JAK2,MAPK1,HNF4A,XIAP,GSK3A,MET,TGFBR1,GPLD1,GHR,ACVR1,STK11,PIK3CA,RAF1,KRAS,GATA4,ERBB2,APP,AKT1,PRDM16,EGFR,OGT,NOTCH1,SYK,TSC1,CTNNB1,STAT3,ONECUT1,ALK,INSR,PTEN,RELA,LEP,SOCS3,IRS2,SRC,NRAS
1	!	0.0333	119	193	34	0.176	0.286	GO:0007169	BP	8	transmembrane receptor protein tyrosine kinase signaling pathway	3	BTK,IGF1,POU1F1,ERBB3,FGFR3,FGFR1,SIRT1,JAK2,MAPK1,GSK3A,MET,GPLD1,GHR,PIK3CA,RAF1,KRAS,ERBB2,APP,AKT1,EGFR,OGT,SYK,TSC1,CTNNB1,STAT3,ALK,INSR,PTEN,RELA,LEP,SOCS3,IRS2,SRC,NRAS
1	!	0.00375	48	193	20	0.104	0.417	GO:0097191	BP	8	extrinsic apoptotic signaling pathway	2	BRCA1,IGF1,ERBB3,FGFR3,FGFR1,GSK3B,JAK2,GATA1,GSK3A,TGFBR1,ACVR1,PARK7,RAF1,AKT1,LMNA,MAPK7,PTEN,RELA,SRC,HTT
1	!	0.0466	35	193	15	0.078	0.429	GO:2001236	BP	8	regulation of extrinsic apoptotic signaling pathway	3	BRCA1,IGF1,FGFR1,GATA1,TGFBR1,ACVR1,PARK7,RAF1,AKT1,LMNA,MAPK7,PTEN,RELA,SRC,HTT
1	!	0.00342	23	193	13	0.067	0.565	GO:2001237	BP	8	negative regulation of extrinsic apoptotic signaling pathway	3	BRCA1,IGF1,GATA1,TGFBR1,ACVR1,PARK7,RAF1,AKT1,LMNA,MAPK7,RELA,SRC,HTT
1	!	0.0468	256	193	59	0.306	0.23	GO:0042592	BP	19	homeostatic process	1	CFTR,KDM1A,UPF1,ABCB4,PKD1,ADRB1,HIPK2,PRKACA,TFRC,FH,ESR1,TRPM7,SIRT1,JAK2,SMARCB1,MAPK1,HNF4A,XIAP,GATA1,RP1,KLF1,PPARGC1A,GPLD1,SRF,CLDN16,STK11,KMT2A,SGK1,PIK3CA,STAU1,SOX4,PPT1,RAF1,PPARG,KRAS,GATA4,MYC,TMOD3,RB1,FTO,APP,AKT1,EGFR,OGT,ATM,SYK,ABCA1,CTNNB1,STAT3,INSR,LEP,PARK2,IRS2,LRRK2,SRC,HTT,DMD,E2F4,SHANK3
1	!	0.00102	172	193	48	0.249	0.279	GO:1901698	BP	7	response to nitrogen compound	1	CFTR,KDM1A,BRCA1,HDAC9,PRKACA,ESR1,SIRT1,JAK2,MAPK1,DICER1,CHRNA4,JAG1,FMR1,KLF1,GSK3A,NFKB1,PPARGC1A,GPLD1,GHR,DROSHA,SDC1,DUSP1,PIK3CA,PPARG,IL10,KLF4,MYC,APP,AKT1,EGFR,OGT,NOTCH1,NR4A2,BRAF,TSC1,CTNNB1,STAT3,INSR,PTEN,RELA,LEP,SOCS3,WT1,PARK2,IRS2,LRRK2,HDAC2,SRC
1	!	0.00725	294	193	68	0.352	0.231	GO:1901700	BP	7	response to oxygen-containing compound	1	CFTR,KDM1A,UPF1,ABCB4,BTK,BRCA1,HDAC9,MAP2K4,PRKACA,ESR1,SIRT1,JAK2,SMARCB1,MAPK1,HNF4A,JAG1,E2F1,RBBP8,KLF1,GSK3A,MET,TGFBR1,MAPK8,NFKB1,PPARGC1A,GPLD1,SRF,GHR,SDC1,PARK7,DUSP1,PIK3CA,SOX4,RAF1,PPARG,MBD2,CDK4,GATA4,IL10,KLF4,MYC,PFKL,APP,AKT1,EGFR,OGT,NOTCH1,NR4A2,BRAF,ABCA1,TSC1,MAPK7,CTNNB1,STAT3,INSR,PTEN,RELA,TRIB1,LEP,SOCS3,WT1,PARK2,NR2F2,IRS2,LRRK2,HDAC2,SRC,PSAP
1	!	0.00384	301	193	70	0.363	0.233	GO:0009719	BP	7	response to endogenous stimulus	1	CFTR,KDM1A,BRCA1,PIAS1,HDAC9,HIPK2,FGFR3,PRKACA,FGFR1,ESR1,SIRT1,JAK2,MAPK1,HNF4A,CHRNA4,JAG1,E2F1,XIAP,GATA1,KLF1,GSK3A,TGFBR1,NFKB1,PPARGC1A,GPLD1,SRF,GHR,ACVR1,SDC1,PARK7,STK11,DUSP1,PIK3CA,PPARG,KRAS,GATA4,IL10,IL1RN,KLF4,MYC,RB1,APP,AKT1,PRDM16,EGFR,OGT,NOTCH1,THRB,NR4A2,BRAF,SYK,ABCA1,TSC1,MAPK7,CTNNB1,STAT3,ONECUT1,INSR,PTEN,RELA,LEP,NR2C2,SOCS3,WT1,PARK2,NR2F2,IRS2,LRRK2,HDAC2,SRC
1	!	0.00174	239	193	60	0.311	0.251	GO:0071495	BP	7	cellular response to endogenous stimulus	2	CFTR,KDM1A,BRCA1,PIAS1,HDAC9,HIPK2,FGFR3,PRKACA,FGFR1,ESR1,SIRT1,JAK2,MAPK1,HNF4A,E2F1,XIAP,GATA1,KLF1,GSK3A,TGFBR1,NFKB1,PPARGC1A,GPLD1,GHR,ACVR1,PARK7,STK11,DUSP1,PIK3CA,PPARG,GATA4,KLF4,MYC,RB1,APP,AKT1,PRDM16,EGFR,OGT,NOTCH1,THRB,NR4A2,SYK,TSC1,MAPK7,CTNNB1,STAT3,ONECUT1,INSR,RELA,LEP,NR2C2,SOCS3,WT1,PARK2,NR2F2,IRS2,LRRK2,HDAC2,SRC
1	!	0.00527	462	193	96	0.497	0.208	GO:0070887	BP	7	cellular response to chemical stimulus	1	CFTR,KDM1A,UPF1,ABCB4,BTK,BRCA1,PIAS1,HDAC9,HIPK2,MAP2K4,FGFR3,MEF2A,PRKACA,TFRC,FGFR1,GSK3B,ESR1,SIRT1,JAK2,SMARCB1,MAPK1,DICER1,HNF4A,E2F1,XIAP,FMR1,GATA1,KLF1,GSK3A,MET,TGFBR1,MAPK8,NFKB1,PPARGC1A,GAPDH,GPLD1,SRF,GHR,DROSHA,ACVR1,PARK7,STK11,KMT2A,DUSP1,PIK3CA,STAU1,SOX4,IRF1,RAF1,PPARG,KRAS,MBD2,VHL,SYNCRIP,GATA4,IL10,IL1RN,KLF4,MYC,RB1,TP53,ERBB2,APP,AKT1,PRDM16,EGFR,OGT,NOTCH1,THRB,NR4A2,BR…
1	!	9.28e-06	114	193	40	0.207	0.351	GO:1901699	BP	7	cellular response to nitrogen compound	2	CFTR,KDM1A,BRCA1,HDAC9,PRKACA,ESR1,SIRT1,JAK2,MAPK1,DICER1,FMR1,KLF1,GSK3A,NFKB1,PPARGC1A,GPLD1,GHR,DROSHA,PIK3CA,PPARG,KLF4,MYC,APP,AKT1,EGFR,OGT,NR4A2,TSC1,CTNNB1,STAT3,INSR,RELA,LEP,SOCS3,WT1,PARK2,IRS2,LRRK2,HDAC2,SRC
1	!	0.000904	208	193	55	0.285	0.264	GO:1901701	BP	7	cellular response to oxygen-containing compound	2	CFTR,KDM1A,UPF1,ABCB4,BTK,BRCA1,HDAC9,MAP2K4,PRKACA,ESR1,SIRT1,JAK2,SMARCB1,MAPK1,E2F1,KLF1,GSK3A,MET,MAPK8,NFKB1,PPARGC1A,GPLD1,SRF,GHR,PARK7,PIK3CA,SOX4,RAF1,PPARG,GATA4,IL10,KLF4,MYC,APP,AKT1,EGFR,OGT,NR4A2,ABCA1,TSC1,MAPK7,CTNNB1,STAT3,INSR,RELA,TRIB1,LEP,SOCS3,WT1,PARK2,IRS2,LRRK2,HDAC2,SRC,PSAP
1	!	0.0324	485	193	97	0.503	0.2	GO:0010033	BP	7	response to organic substance	1	CFTR,KDM1A,UPF1,ABCB4,BTK,BRCA1,PIAS1,HDAC9,HIPK2,MAP2K4,FGFR3,PRKACA,FGFR1,GSK3B,ESR1,SIRT1,JAK2,SMARCB1,MAPK1,DICER1,HNF4A,CHRNA4,JAG1,E2F1,RBBP8,XIAP,FMR1,GATA1,KLF1,GSK3A,TGFBR1,MAPK8,NFKB1,PPARGC1A,GAPDH,GPLD1,SRF,GHR,DROSHA,ACVR1,SDC1,PARK7,STK11,DUSP1,PIK3CA,SOX4,IRF1,RAF1,PPARG,KRAS,MBD2,SYNCRIP,CDK4,GATA4,IL10,IL1RN,KLF4,MYC,RNF185,RB1,ERBB2,PFKL,APP,AKT1,PRDM16,EGFR,OGT,NOTCH1,THRB,NR4A…
1	!	0.0384	215	193	52	0.269	0.242	GO:0014070	BP	7	response to organic cyclic compound	2	CFTR,KDM1A,ABCB4,BRCA1,PIAS1,PRKACA,ESR1,SIRT1,JAK2,MAPK1,DICER1,HNF4A,CHRNA4,RBBP8,TGFBR1,NFKB1,PPARGC1A,GPLD1,GHR,DROSHA,SDC1,PARK7,DUSP1,PPARG,KRAS,MBD2,CDK4,IL10,IL1RN,KLF4,MYC,RB1,APP,AKT1,EGFR,NOTCH1,THRB,NR4A2,BRAF,ABCA1,CTNNB1,STAT3,PTEN,RELA,LEP,NR2C2,WT1,PARK2,NR2F2,LRRK2,HDAC2,SRC
1	!	0.00132	153	193	44	0.228	0.288	GO:0010243	BP	7	response to organonitrogen compound	2	CFTR,KDM1A,BRCA1,HDAC9,PRKACA,SIRT1,JAK2,MAPK1,CHRNA4,JAG1,KLF1,GSK3A,NFKB1,PPARGC1A,GPLD1,GHR,SDC1,DUSP1,PIK3CA,PPARG,IL10,KLF4,MYC,APP,AKT1,EGFR,OGT,NOTCH1,NR4A2,BRAF,TSC1,CTNNB1,STAT3,INSR,PTEN,RELA,LEP,SOCS3,WT1,PARK2,IRS2,LRRK2,HDAC2,SRC
1	!	0.014	91	193	29	0.15	0.319	GO:1901652	BP	7	response to peptide	3	HDAC9,PRKACA,SIRT1,JAK2,MAPK1,JAG1,KLF1,GSK3A,NFKB1,GPLD1,GHR,PIK3CA,PPARG,IL10,KLF4,MYC,AKT1,OGT,NOTCH1,NR4A2,BRAF,TSC1,STAT3,INSR,RELA,LEP,SOCS3,IRS2,SRC
1	!	0.0458	412	193	85	0.44	0.206	GO:0071310	BP	7	cellular response to organic substance	2	CFTR,KDM1A,UPF1,ABCB4,BRCA1,PIAS1,HDAC9,HIPK2,MAP2K4,FGFR3,PRKACA,FGFR1,GSK3B,ESR1,SIRT1,JAK2,SMARCB1,MAPK1,DICER1,HNF4A,E2F1,XIAP,GATA1,KLF1,GSK3A,TGFBR1,MAPK8,NFKB1,PPARGC1A,GAPDH,GPLD1,SRF,GHR,DROSHA,ACVR1,PARK7,STK11,DUSP1,PIK3CA,SOX4,IRF1,RAF1,PPARG,KRAS,MBD2,SYNCRIP,GATA4,IL10,IL1RN,KLF4,MYC,RB1,ERBB2,APP,AKT1,PRDM16,EGFR,OGT,NOTCH1,THRB,NR4A2,LMNA,SYK,ABCA1,TSC1,MAPK7,CTNNB1,STAT3,ONECUT1,…
1	!	0.0217	142	193	39	0.202	0.275	GO:0032870	BP	7	cellular response to hormone stimulus	3	BRCA1,PIAS1,HDAC9,PRKACA,ESR1,SIRT1,JAK2,MAPK1,HNF4A,GATA1,GSK3A,NFKB1,PPARGC1A,GPLD1,GHR,PARK7,DUSP1,PIK3CA,PPARG,MYC,RB1,AKT1,EGFR,OGT,NOTCH1,THRB,NR4A2,TSC1,CTNNB1,STAT3,INSR,RELA,LEP,NR2C2,SOCS3,WT1,NR2F2,IRS2,SRC
1	!	1.06e-05	97	193	36	0.187	0.371	GO:0071417	BP	7	cellular response to organonitrogen compound	3	CFTR,KDM1A,BRCA1,HDAC9,PRKACA,SIRT1,JAK2,MAPK1,KLF1,GSK3A,NFKB1,PPARGC1A,GPLD1,GHR,PIK3CA,PPARG,KLF4,MYC,APP,AKT1,EGFR,OGT,NR4A2,TSC1,CTNNB1,STAT3,INSR,RELA,LEP,SOCS3,WT1,PARK2,IRS2,LRRK2,HDAC2,SRC
1	!	0.00122	65	193	25	0.13	0.385	GO:1901653	BP	7	cellular response to peptide	4	HDAC9,PRKACA,SIRT1,JAK2,MAPK1,KLF1,GSK3A,NFKB1,GPLD1,GHR,PIK3CA,PPARG,KLF4,MYC,AKT1,OGT,NR4A2,TSC1,STAT3,INSR,RELA,LEP,SOCS3,IRS2,SRC
1	!	0.00127	57	193	23	0.119	0.404	GO:0071375	BP	7	cellular response to peptide hormone stimulus	5	HDAC9,PRKACA,SIRT1,JAK2,MAPK1,GSK3A,NFKB1,GPLD1,GHR,PIK3CA,PPARG,MYC,AKT1,OGT,NR4A2,TSC1,STAT3,INSR,RELA,LEP,SOCS3,IRS2,SRC
1	!	0.0104	39	193	17	0.088	0.436	GO:0032869	BP	7	cellular response to insulin stimulus	1	HDAC9,SIRT1,GSK3A,GPLD1,GHR,PIK3CA,PPARG,MYC,AKT1,OGT,TSC1,INSR,RELA,LEP,SOCS3,IRS2,SRC
1	!	0.0349	155	193	41	0.212	0.265	GO:0030030	BP	10	cell projection organization	1	KDM1A,MEF2A,FGFR1,GSK3B,JAK2,MAPK1,DICER1,FMR1,RP1,TGFBR1,SRF,STK11,SGK1,NEUROG3,GFAP,KRAS,APC,KLF4,RB1,ERBB2,APP,AKT1,EGFR,NOTCH1,NR4A2,BRAF,TSC1,MECP2,NLGN1,ONECUT1,PTEN,PARK2,LRRK2,NLGN3,HDAC2,SRC,HTT,DMD,E2F4,NRAS,SHANK3
1	!	0.0175	1061	193	176	0.912	0.166	GO:0008152	BP	4	metabolic process	1	CFTR,KDM1A,UPF1,ABCB4,ZFX,PKD1,BTK,BRCA1,IGF1,PIAS1,MAP2K3,ADRB1,HDAC9,HIPK2,POU1F1,ERBB3,MAP2K4,FGFR3,MEF2A,PRKACA,FGFR1,RIF1,GSK3B,ZMPSTE24,MECOM,FH,ESR1,TRPM7,SIRT1,JAK2,SMARCB1,MAPK1,DICER1,HNF4A,CHRNA4,JAG1,E2F1,RBBP8,XIAP,FMR1,GATA1,KLF1,GSK3A,MET,NRF1,TGFBR1,KDM4C,MAPK8,TFAM,DLX4,NFKB1,PPARGC1A,FOXM1,GAPDH,GPLD1,TFEB,SRF,GHR,DROSHA,PCDH12,ACVR1,SDC1,ARID3A,PARK7,GADD45A,STK11,KMT2A,MYB,SGK…
1	!	0.00144	1040	193	176	0.912	0.169	GO:0071704	BP	4	organic substance metabolic process	2	CFTR,KDM1A,UPF1,ABCB4,ZFX,PKD1,BTK,BRCA1,IGF1,PIAS1,MAP2K3,ADRB1,HDAC9,HIPK2,POU1F1,ERBB3,MAP2K4,FGFR3,MEF2A,PRKACA,FGFR1,RIF1,GSK3B,ZMPSTE24,MECOM,FH,ESR1,TRPM7,SIRT1,JAK2,SMARCB1,MAPK1,DICER1,HNF4A,CHRNA4,JAG1,E2F1,RBBP8,XIAP,FMR1,GATA1,KLF1,GSK3A,MET,NRF1,TGFBR1,KDM4C,MAPK8,TFAM,DLX4,NFKB1,PPARGC1A,FOXM1,GAPDH,GPLD1,TFEB,SRF,GHR,DROSHA,PCDH12,ACVR1,SDC1,ARID3A,PARK7,GADD45A,STK11,KMT2A,MYB,SGK…
1	!	0.000655	963	193	168	0.87	0.174	GO:0043170	BP	4	macromolecule metabolic process	3	KDM1A,UPF1,ZFX,PKD1,BTK,BRCA1,IGF1,PIAS1,MAP2K3,HDAC9,HIPK2,POU1F1,ERBB3,MAP2K4,FGFR3,MEF2A,PRKACA,FGFR1,RIF1,GSK3B,ZMPSTE24,MECOM,ESR1,TRPM7,SIRT1,JAK2,SMARCB1,MAPK1,DICER1,HNF4A,CHRNA4,JAG1,E2F1,RBBP8,XIAP,FMR1,GATA1,KLF1,GSK3A,MET,NRF1,TGFBR1,KDM4C,MAPK8,TFAM,DLX4,NFKB1,PPARGC1A,FOXM1,GAPDH,GPLD1,TFEB,SRF,GHR,DROSHA,PCDH12,ACVR1,SDC1,ARID3A,PARK7,GADD45A,STK11,KMT2A,MYB,SGK1,DUSP1,PIK3CA,NEURO…
1	!	9.98e-06	490	193	108	0.56	0.22	GO:0043412	BP	4	macromolecule modification	4	KDM1A,PKD1,BTK,BRCA1,IGF1,PIAS1,MAP2K3,HDAC9,HIPK2,ERBB3,MAP2K4,FGFR3,MEF2A,PRKACA,FGFR1,GSK3B,MECOM,TRPM7,SIRT1,JAK2,SMARCB1,MAPK1,XIAP,FMR1,GATA1,GSK3A,MET,TGFBR1,KDM4C,MAPK8,NFKB1,PPARGC1A,FOXM1,GAPDH,GHR,ACVR1,PARK7,GADD45A,STK11,KMT2A,MYB,SGK1,DUSP1,PIK3CA,SOX4,PPT1,RAF1,KRAS,MBD2,VHL,APC,CDK4,KLF4,MYC,TET1,RNF185,RB1,FTO,KSR1,TP53,ERBB2,APP,AKT1,PRDM16,EGFR,KDM6A,OGT,ATM,KLHL40,BRAF,SQSTM1,…
1	!	0.000389	724	193	138	0.715	0.191	GO:0010467	BP	4	gene expression	4	KDM1A,UPF1,ZFX,PKD1,BTK,BRCA1,IGF1,PIAS1,MAP2K3,HDAC9,HIPK2,POU1F1,ERBB3,MEF2A,PRKACA,FGFR1,GSK3B,ZMPSTE24,MECOM,ESR1,SIRT1,JAK2,SMARCB1,MAPK1,DICER1,HNF4A,JAG1,E2F1,RBBP8,XIAP,FMR1,GATA1,KLF1,MET,NRF1,TGFBR1,KDM4C,MAPK8,TFAM,DLX4,NFKB1,PPARGC1A,FOXM1,GAPDH,TFEB,SRF,DROSHA,ACVR1,ARID3A,PARK7,KMT2A,MYB,SGK1,PIK3CA,NEUROG3,HOXC13,SOX4,IRF1,NRL,RAF1,PPARG,KRAS,MBD2,VHL,MYCN,SYNCRIP,CDK4,GATA4,IL10,K…
1	!	0.000634	765	193	143	0.741	0.187	GO:1901360	BP	4	organic cyclic compound metabolic process	3	CFTR,KDM1A,UPF1,ZFX,PKD1,BTK,BRCA1,IGF1,PIAS1,MAP2K3,ADRB1,HDAC9,HIPK2,POU1F1,MAP2K4,MEF2A,PRKACA,FGFR1,RIF1,GSK3B,MECOM,ESR1,SIRT1,JAK2,SMARCB1,MAPK1,DICER1,HNF4A,CHRNA4,JAG1,E2F1,RBBP8,XIAP,FMR1,GATA1,KLF1,GSK3A,MET,NRF1,TGFBR1,KDM4C,MAPK8,TFAM,DLX4,NFKB1,PPARGC1A,FOXM1,GAPDH,TFEB,SRF,GHR,DROSHA,ACVR1,ARID3A,PARK7,GADD45A,KMT2A,MYB,SGK1,DUSP1,PIK3CA,NEUROG3,HOXC13,SOX4,IRF1,NRL,RAF1,PPARG,KRAS,…
1	!	7.52e-05	1017	193	176	0.912	0.173	GO:0044238	BP	4	primary metabolic process	2	CFTR,KDM1A,UPF1,ABCB4,ZFX,PKD1,BTK,BRCA1,IGF1,PIAS1,MAP2K3,ADRB1,HDAC9,HIPK2,POU1F1,ERBB3,MAP2K4,FGFR3,MEF2A,PRKACA,FGFR1,RIF1,GSK3B,ZMPSTE24,MECOM,FH,ESR1,TRPM7,SIRT1,JAK2,SMARCB1,MAPK1,DICER1,HNF4A,CHRNA4,JAG1,E2F1,RBBP8,XIAP,FMR1,GATA1,KLF1,GSK3A,MET,NRF1,TGFBR1,KDM4C,MAPK8,TFAM,DLX4,NFKB1,PPARGC1A,FOXM1,GAPDH,GPLD1,TFEB,SRF,GHR,DROSHA,PCDH12,ACVR1,SDC1,ARID3A,PARK7,GADD45A,STK11,KMT2A,MYB,SGK…
1	!	7.96e-05	605	193	123	0.637	0.203	GO:0019538	BP	4	protein metabolic process	3	KDM1A,UPF1,PKD1,BTK,BRCA1,IGF1,PIAS1,MAP2K3,HDAC9,HIPK2,ERBB3,MAP2K4,FGFR3,MEF2A,PRKACA,FGFR1,GSK3B,ZMPSTE24,MECOM,ESR1,TRPM7,SIRT1,JAK2,SMARCB1,MAPK1,DICER1,JAG1,XIAP,FMR1,GATA1,GSK3A,MET,TGFBR1,KDM4C,MAPK8,NFKB1,PPARGC1A,FOXM1,GAPDH,GPLD1,GHR,DROSHA,ACVR1,PARK7,GADD45A,STK11,KMT2A,MYB,SGK1,DUSP1,PIK3CA,SOX4,IRF1,PPT1,RAF1,PPARG,KRAS,VHL,APC,SYNCRIP,CDK4,IL10,KLF4,MYC,TET1,RNF185,RB1,KSR1,TP53,E…
1	!	1.71e-05	481	193	106	0.549	0.22	GO:0036211	BP	4	protein modification process	4	KDM1A,PKD1,BTK,BRCA1,IGF1,PIAS1,MAP2K3,HDAC9,HIPK2,ERBB3,MAP2K4,FGFR3,MEF2A,PRKACA,FGFR1,GSK3B,MECOM,TRPM7,SIRT1,JAK2,SMARCB1,MAPK1,XIAP,FMR1,GATA1,GSK3A,MET,TGFBR1,KDM4C,MAPK8,NFKB1,PPARGC1A,FOXM1,GAPDH,GHR,ACVR1,PARK7,GADD45A,STK11,KMT2A,MYB,SGK1,DUSP1,PIK3CA,SOX4,PPT1,RAF1,KRAS,VHL,APC,CDK4,KLF4,MYC,TET1,RNF185,RB1,KSR1,TP53,ERBB2,APP,AKT1,PRDM16,EGFR,KDM6A,OGT,ATM,KLHL40,BRAF,SQSTM1,RYBP,SYK,…
1	!	0.00771	788	193	143	0.741	0.181	GO:0009058	BP	4	biosynthetic process	2	CFTR,KDM1A,UPF1,ZFX,PKD1,BTK,BRCA1,IGF1,PIAS1,MAP2K3,ADRB1,HDAC9,HIPK2,POU1F1,MAP2K4,FGFR3,MEF2A,FGFR1,GSK3B,MECOM,ESR1,SIRT1,JAK2,SMARCB1,MAPK1,DICER1,HNF4A,JAG1,E2F1,RBBP8,XIAP,FMR1,GATA1,KLF1,GSK3A,MET,NRF1,TGFBR1,KDM4C,MAPK8,TFAM,DLX4,NFKB1,PPARGC1A,FOXM1,GAPDH,GPLD1,TFEB,SRF,DROSHA,ACVR1,SDC1,ARID3A,PARK7,STK11,KMT2A,MYB,SGK1,DUSP1,PIK3CA,NEUROG3,HOXC13,SOX4,IRF1,NRL,PPT1,RAF1,PPARG,KRAS,MBD…
1	!	0.00653	779	193	142	0.736	0.182	GO:1901576	BP	4	organic substance biosynthetic process	3	CFTR,KDM1A,UPF1,ZFX,PKD1,BTK,BRCA1,IGF1,PIAS1,MAP2K3,ADRB1,HDAC9,HIPK2,POU1F1,MAP2K4,FGFR3,MEF2A,FGFR1,GSK3B,MECOM,ESR1,SIRT1,JAK2,SMARCB1,MAPK1,DICER1,HNF4A,JAG1,E2F1,RBBP8,XIAP,FMR1,GATA1,KLF1,GSK3A,MET,NRF1,TGFBR1,KDM4C,MAPK8,TFAM,DLX4,NFKB1,PPARGC1A,FOXM1,GAPDH,GPLD1,TFEB,SRF,DROSHA,ACVR1,SDC1,ARID3A,PARK7,STK11,KMT2A,MYB,SGK1,DUSP1,PIK3CA,NEUROG3,HOXC13,SOX4,IRF1,NRL,PPT1,RAF1,PPARG,KRAS,MBD…
1	!	0.00582	670	193	127	0.658	0.19	GO:1901362	BP	4	organic cyclic compound biosynthetic process	4	CFTR,KDM1A,ZFX,PKD1,BTK,BRCA1,IGF1,PIAS1,MAP2K3,ADRB1,HDAC9,HIPK2,POU1F1,MEF2A,FGFR1,GSK3B,MECOM,ESR1,SIRT1,JAK2,SMARCB1,MAPK1,DICER1,HNF4A,JAG1,E2F1,RBBP8,XIAP,GATA1,KLF1,GSK3A,MET,NRF1,TGFBR1,KDM4C,MAPK8,TFAM,DLX4,NFKB1,PPARGC1A,FOXM1,TFEB,SRF,ACVR1,ARID3A,PARK7,KMT2A,MYB,SGK1,DUSP1,NEUROG3,HOXC13,SOX4,IRF1,NRL,RAF1,PPARG,KRAS,MBD2,VHL,MYCN,GATA4,IL10,KLF4,MYC,TET1,RB1,TCF12,TP53,ZNF750,ERBB2,A…
1	!	0.000937	710	193	135	0.699	0.19	GO:0009059	BP	4	macromolecule biosynthetic process	4	KDM1A,UPF1,ZFX,PKD1,BTK,BRCA1,IGF1,PIAS1,MAP2K3,HDAC9,HIPK2,POU1F1,MAP2K4,MEF2A,FGFR1,GSK3B,MECOM,ESR1,SIRT1,JAK2,SMARCB1,MAPK1,DICER1,HNF4A,JAG1,E2F1,RBBP8,XIAP,FMR1,GATA1,KLF1,GSK3A,MET,NRF1,TGFBR1,KDM4C,MAPK8,TFAM,DLX4,NFKB1,PPARGC1A,FOXM1,GAPDH,TFEB,SRF,DROSHA,ACVR1,SDC1,ARID3A,PARK7,KMT2A,MYB,SGK1,DUSP1,NEUROG3,HOXC13,SOX4,IRF1,NRL,RAF1,PPARG,KRAS,MBD2,VHL,MYCN,SYNCRIP,CDK4,GATA4,IL10,KLF4,M…
1	!	0.000878	813	193	149	0.772	0.183	GO:0006807	BP	4	nitrogen compound metabolic process	2	KDM1A,UPF1,ZFX,PKD1,BTK,BRCA1,IGF1,PIAS1,MAP2K3,ADRB1,HDAC9,HIPK2,POU1F1,MAP2K4,MEF2A,PRKACA,FGFR1,RIF1,GSK3B,MECOM,ESR1,SIRT1,JAK2,SMARCB1,MAPK1,DICER1,HNF4A,CHRNA4,JAG1,E2F1,RBBP8,XIAP,FMR1,GATA1,KLF1,GSK3A,MET,NRF1,TGFBR1,KDM4C,MAPK8,TFAM,DLX4,NFKB1,PPARGC1A,FOXM1,GAPDH,GPLD1,TFEB,SRF,GHR,DROSHA,ACVR1,SDC1,ARID3A,PARK7,GADD45A,KMT2A,MYB,SGK1,DUSP1,PIK3CA,NEUROG3,HOXC13,SOX4,IRF1,NRL,PPT1,RAF1,…
1	!	0.00577	1016	193	172	0.891	0.169	GO:0044237	BP	4	cellular metabolic process	2	KDM1A,UPF1,ZFX,PKD1,BTK,BRCA1,IGF1,PIAS1,MAP2K3,ADRB1,HDAC9,HIPK2,POU1F1,ERBB3,MAP2K4,FGFR3,MEF2A,PRKACA,FGFR1,RIF1,GSK3B,ZMPSTE24,MECOM,FH,ESR1,TRPM7,SIRT1,JAK2,SMARCB1,MAPK1,DICER1,HNF4A,CHRNA4,JAG1,E2F1,RBBP8,XIAP,FMR1,GATA1,KLF1,GSK3A,MET,NRF1,TGFBR1,KDM4C,MAPK8,TFAM,DLX4,NFKB1,PPARGC1A,FOXM1,GAPDH,GPLD1,TFEB,SRF,GHR,DROSHA,PCDH12,ACVR1,SDC1,ARID3A,PARK7,GADD45A,STK11,KMT2A,MYB,SGK1,DUSP1,PIK…
1	!	0.000283	377	193	86	0.446	0.228	GO:0006793	BP	4	phosphorus metabolic process	3	PKD1,BTK,IGF1,MAP2K3,ADRB1,HIPK2,POU1F1,ERBB3,MAP2K4,FGFR3,MEF2A,PRKACA,FGFR1,GSK3B,MECOM,TRPM7,SIRT1,JAK2,MAPK1,FMR1,GATA1,GSK3A,MET,TGFBR1,MAPK8,NFKB1,PPARGC1A,FOXM1,GAPDH,GPLD1,GHR,ACVR1,PARK7,GADD45A,STK11,SGK1,DUSP1,PIK3CA,RAF1,KRAS,APC,CDK4,KLF4,MYC,RB1,KSR1,TP53,ERBB2,PFKL,APP,AKT1,EGFR,OGT,ATM,BRAF,SQSTM1,SYK,ABCA1,TSC1,MAPK7,CTNNB1,STAT3,MECP2,PRKCDBP,ALK,INSR,KSR2,PTEN,TRIB1,INSM1,LEP,N…
1	!	0.000283	377	193	86	0.446	0.228	GO:0006796	BP	4	phosphate-containing compound metabolic process	4	PKD1,BTK,IGF1,MAP2K3,ADRB1,HIPK2,POU1F1,ERBB3,MAP2K4,FGFR3,MEF2A,PRKACA,FGFR1,GSK3B,MECOM,TRPM7,SIRT1,JAK2,MAPK1,FMR1,GATA1,GSK3A,MET,TGFBR1,MAPK8,NFKB1,PPARGC1A,FOXM1,GAPDH,GPLD1,GHR,ACVR1,PARK7,GADD45A,STK11,SGK1,DUSP1,PIK3CA,RAF1,KRAS,APC,CDK4,KLF4,MYC,RB1,KSR1,TP53,ERBB2,PFKL,APP,AKT1,EGFR,OGT,ATM,BRAF,SQSTM1,SYK,ABCA1,TSC1,MAPK7,CTNNB1,STAT3,MECP2,PRKCDBP,ALK,INSR,KSR2,PTEN,TRIB1,INSM1,LEP,N…
1	!	7.36e-06	324	193	81	0.42	0.25	GO:0016310	BP	4	phosphorylation	5	PKD1,BTK,IGF1,MAP2K3,HIPK2,ERBB3,MAP2K4,FGFR3,MEF2A,PRKACA,FGFR1,GSK3B,MECOM,TRPM7,SIRT1,JAK2,MAPK1,FMR1,GATA1,GSK3A,MET,TGFBR1,MAPK8,NFKB1,PPARGC1A,FOXM1,GAPDH,GHR,ACVR1,PARK7,GADD45A,STK11,SGK1,DUSP1,PIK3CA,RAF1,KRAS,APC,CDK4,KLF4,MYC,RB1,KSR1,TP53,ERBB2,PFKL,APP,AKT1,EGFR,OGT,ATM,BRAF,SQSTM1,SYK,TSC1,MAPK7,CTNNB1,STAT3,MECP2,PRKCDBP,ALK,INSR,KSR2,PTEN,TRIB1,INSM1,LEP,NR2C2,SOX2,TBK1,SOCS3,PARK…
1	!	4.28e-05	924	193	166	0.86	0.18	GO:0044260	BP	4	cellular macromolecule metabolic process	3	KDM1A,UPF1,ZFX,PKD1,BTK,BRCA1,IGF1,PIAS1,MAP2K3,HDAC9,HIPK2,POU1F1,ERBB3,MAP2K4,FGFR3,MEF2A,PRKACA,FGFR1,RIF1,GSK3B,ZMPSTE24,MECOM,ESR1,TRPM7,SIRT1,JAK2,SMARCB1,MAPK1,DICER1,HNF4A,CHRNA4,JAG1,E2F1,RBBP8,XIAP,FMR1,GATA1,KLF1,GSK3A,MET,NRF1,TGFBR1,KDM4C,MAPK8,TFAM,DLX4,NFKB1,PPARGC1A,FOXM1,GAPDH,GPLD1,TFEB,SRF,GHR,DROSHA,PCDH12,ACVR1,ARID3A,PARK7,GADD45A,STK11,KMT2A,MYB,SGK1,DUSP1,PIK3CA,NEUROG3,HO…
1	!	6.3e-05	576	193	119	0.617	0.207	GO:0044267	BP	4	cellular protein metabolic process	4	KDM1A,UPF1,PKD1,BTK,BRCA1,IGF1,PIAS1,MAP2K3,HDAC9,HIPK2,ERBB3,MAP2K4,FGFR3,MEF2A,PRKACA,FGFR1,GSK3B,ZMPSTE24,MECOM,ESR1,TRPM7,SIRT1,JAK2,SMARCB1,MAPK1,DICER1,JAG1,XIAP,FMR1,GATA1,GSK3A,MET,TGFBR1,KDM4C,MAPK8,NFKB1,PPARGC1A,FOXM1,GAPDH,GPLD1,GHR,DROSHA,ACVR1,PARK7,GADD45A,STK11,KMT2A,MYB,SGK1,DUSP1,PIK3CA,SOX4,PPT1,RAF1,PPARG,KRAS,VHL,APC,SYNCRIP,CDK4,IL10,KLF4,MYC,TET1,RNF185,RB1,KSR1,TP53,ERBB2,…
1	!	1.71e-05	481	193	106	0.549	0.22	GO:0006464	BP	4	cellular protein modification process	5	KDM1A,PKD1,BTK,BRCA1,IGF1,PIAS1,MAP2K3,HDAC9,HIPK2,ERBB3,MAP2K4,FGFR3,MEF2A,PRKACA,FGFR1,GSK3B,MECOM,TRPM7,SIRT1,JAK2,SMARCB1,MAPK1,XIAP,FMR1,GATA1,GSK3A,MET,TGFBR1,KDM4C,MAPK8,NFKB1,PPARGC1A,FOXM1,GAPDH,GHR,ACVR1,PARK7,GADD45A,STK11,KMT2A,MYB,SGK1,DUSP1,PIK3CA,SOX4,PPT1,RAF1,KRAS,VHL,APC,CDK4,KLF4,MYC,TET1,RNF185,RB1,KSR1,TP53,ERBB2,APP,AKT1,PRDM16,EGFR,KDM6A,OGT,ATM,KLHL40,BRAF,SQSTM1,RYBP,SYK,…
1	!	0.00187	245	193	61	0.316	0.249	GO:0018193	BP	4	peptidyl-amino acid modification	6	KDM1A,PKD1,BTK,BRCA1,IGF1,PIAS1,MAP2K3,HDAC9,HIPK2,ERBB3,MAP2K4,FGFR3,PRKACA,FGFR1,GSK3B,MECOM,SIRT1,JAK2,SMARCB1,MAPK1,GATA1,MET,TGFBR1,MAPK8,PPARGC1A,GAPDH,GHR,ACVR1,PARK7,STK11,KMT2A,MYB,SGK1,PIK3CA,SOX4,RAF1,TP53,ERBB2,APP,AKT1,PRDM16,EGFR,KDM6A,OGT,ATM,BRAF,SYK,MAPK7,CTNNB1,BMI1,STAT3,MECP2,ALK,INSR,LEP,TBK1,SOCS3,LRRK2,HDAC2,SRC,DMD
1	!	4.92e-06	299	193	77	0.399	0.258	GO:0006468	BP	4	protein phosphorylation	6	PKD1,BTK,IGF1,MAP2K3,HIPK2,ERBB3,MAP2K4,FGFR3,MEF2A,PRKACA,FGFR1,GSK3B,MECOM,TRPM7,SIRT1,JAK2,MAPK1,FMR1,GATA1,GSK3A,MET,TGFBR1,MAPK8,NFKB1,PPARGC1A,FOXM1,GHR,ACVR1,PARK7,GADD45A,STK11,SGK1,DUSP1,PIK3CA,RAF1,KRAS,APC,CDK4,KLF4,MYC,RB1,KSR1,TP53,ERBB2,APP,AKT1,EGFR,ATM,BRAF,SQSTM1,SYK,TSC1,MAPK7,CTNNB1,STAT3,PRKCDBP,ALK,INSR,KSR2,PTEN,TRIB1,INSM1,LEP,NR2C2,SOX2,TBK1,SOCS3,PARK2,NR2F2,IRS2,LRRK2,HD…
1	!	0.013	771	193	140	0.725	0.182	GO:0044249	BP	4	cellular biosynthetic process	3	KDM1A,UPF1,ZFX,PKD1,BTK,BRCA1,IGF1,PIAS1,MAP2K3,ADRB1,HDAC9,HIPK2,POU1F1,MAP2K4,FGFR3,MEF2A,FGFR1,GSK3B,MECOM,ESR1,SIRT1,JAK2,SMARCB1,MAPK1,DICER1,HNF4A,JAG1,E2F1,RBBP8,XIAP,FMR1,GATA1,KLF1,GSK3A,MET,NRF1,TGFBR1,KDM4C,MAPK8,TFAM,DLX4,NFKB1,PPARGC1A,FOXM1,GAPDH,GPLD1,TFEB,SRF,DROSHA,ACVR1,ARID3A,PARK7,KMT2A,MYB,SGK1,DUSP1,PIK3CA,NEUROG3,HOXC13,SOX4,IRF1,NRL,PPT1,RAF1,PPARG,KRAS,MBD2,VHL,MYCN,SYNCR…
1	!	0.000482	697	193	134	0.694	0.192	GO:0034645	BP	4	cellular macromolecule biosynthetic process	4	KDM1A,UPF1,ZFX,PKD1,BTK,BRCA1,IGF1,PIAS1,MAP2K3,HDAC9,HIPK2,POU1F1,MAP2K4,MEF2A,FGFR1,GSK3B,MECOM,ESR1,SIRT1,JAK2,SMARCB1,MAPK1,DICER1,HNF4A,JAG1,E2F1,RBBP8,XIAP,FMR1,GATA1,KLF1,GSK3A,MET,NRF1,TGFBR1,KDM4C,MAPK8,TFAM,DLX4,NFKB1,PPARGC1A,FOXM1,GAPDH,TFEB,SRF,DROSHA,ACVR1,ARID3A,PARK7,KMT2A,MYB,SGK1,DUSP1,NEUROG3,HOXC13,SOX4,IRF1,NRL,RAF1,PPARG,KRAS,MBD2,VHL,MYCN,SYNCRIP,CDK4,GATA4,IL10,KLF4,MYC,TE…
1	!	0.00119	778	193	144	0.746	0.185	GO:0034641	BP	4	cellular nitrogen compound metabolic process	3	KDM1A,UPF1,ZFX,PKD1,BTK,BRCA1,IGF1,PIAS1,MAP2K3,ADRB1,HDAC9,HIPK2,POU1F1,MAP2K4,MEF2A,PRKACA,FGFR1,RIF1,GSK3B,MECOM,ESR1,SIRT1,JAK2,SMARCB1,MAPK1,DICER1,HNF4A,CHRNA4,JAG1,E2F1,RBBP8,XIAP,FMR1,GATA1,KLF1,GSK3A,MET,NRF1,TGFBR1,KDM4C,MAPK8,TFAM,DLX4,NFKB1,PPARGC1A,FOXM1,GAPDH,TFEB,SRF,GHR,DROSHA,ACVR1,ARID3A,PARK7,GADD45A,KMT2A,MYB,SGK1,DUSP1,PIK3CA,NEUROG3,HOXC13,SOX4,IRF1,NRL,RAF1,PPARG,KRAS,MBD2,…
1	!	0.000692	693	193	133	0.689	0.192	GO:0044271	BP	4	cellular nitrogen compound biosynthetic process	4	KDM1A,UPF1,ZFX,PKD1,BTK,BRCA1,IGF1,PIAS1,MAP2K3,ADRB1,HDAC9,HIPK2,POU1F1,MEF2A,FGFR1,GSK3B,MECOM,ESR1,SIRT1,JAK2,SMARCB1,MAPK1,DICER1,HNF4A,JAG1,E2F1,RBBP8,XIAP,FMR1,GATA1,KLF1,GSK3A,MET,NRF1,TGFBR1,KDM4C,MAPK8,TFAM,DLX4,NFKB1,PPARGC1A,FOXM1,GAPDH,TFEB,SRF,DROSHA,ACVR1,ARID3A,PARK7,KMT2A,MYB,SGK1,DUSP1,NEUROG3,HOXC13,SOX4,IRF1,NRL,RAF1,PPARG,KRAS,MBD2,VHL,MYCN,SYNCRIP,CDK4,GATA4,IL10,KLF4,MYC,TET…
1	!	0.000439	747	193	141	0.731	0.189	GO:0006725	BP	4	cellular aromatic compound metabolic process	3	KDM1A,UPF1,ZFX,PKD1,BTK,BRCA1,IGF1,PIAS1,MAP2K3,ADRB1,HDAC9,HIPK2,POU1F1,MAP2K4,MEF2A,PRKACA,FGFR1,RIF1,GSK3B,MECOM,ESR1,SIRT1,JAK2,SMARCB1,MAPK1,DICER1,HNF4A,CHRNA4,JAG1,E2F1,RBBP8,XIAP,FMR1,GATA1,KLF1,GSK3A,MET,NRF1,TGFBR1,KDM4C,MAPK8,TFAM,DLX4,NFKB1,PPARGC1A,FOXM1,GAPDH,TFEB,SRF,DROSHA,ACVR1,ARID3A,PARK7,GADD45A,KMT2A,MYB,SGK1,DUSP1,PIK3CA,NEUROG3,HOXC13,SOX4,IRF1,NRL,RAF1,PPARG,KRAS,MBD2,VHL,…
1	!	0.00423	660	193	126	0.653	0.191	GO:0019438	BP	4	aromatic compound biosynthetic process	4	KDM1A,ZFX,PKD1,BTK,BRCA1,IGF1,PIAS1,MAP2K3,ADRB1,HDAC9,HIPK2,POU1F1,MEF2A,FGFR1,GSK3B,MECOM,ESR1,SIRT1,JAK2,SMARCB1,MAPK1,DICER1,HNF4A,JAG1,E2F1,RBBP8,XIAP,GATA1,KLF1,GSK3A,MET,NRF1,TGFBR1,KDM4C,MAPK8,TFAM,DLX4,NFKB1,PPARGC1A,FOXM1,TFEB,SRF,ACVR1,ARID3A,PARK7,KMT2A,MYB,SGK1,DUSP1,NEUROG3,HOXC13,SOX4,IRF1,NRL,RAF1,PPARG,KRAS,MBD2,VHL,MYCN,GATA4,IL10,KLF4,MYC,TET1,RB1,TCF12,TP53,ZNF750,ERBB2,APP,AK…
1	!	0.0269	62	193	22	0.114	0.355	GO:0006091	BP	4	generation of precursor metabolites and energy	3	IGF1,GSK3B,FH,GSK3A,NRF1,PPARGC1A,GAPDH,PCDH12,PARK7,PIK3CA,MYC,PFKL,AKT1,PRDM16,OGT,STAT3,MECP2,PRKCDBP,INSR,LEP,IDH2,IRS2
1	!	0.000129	744	193	142	0.736	0.191	GO:0046483	BP	4	heterocycle metabolic process	3	KDM1A,UPF1,ZFX,PKD1,BTK,BRCA1,IGF1,PIAS1,MAP2K3,ADRB1,HDAC9,HIPK2,POU1F1,MAP2K4,MEF2A,PRKACA,FGFR1,RIF1,GSK3B,MECOM,ESR1,SIRT1,JAK2,SMARCB1,MAPK1,DICER1,HNF4A,CHRNA4,JAG1,E2F1,RBBP8,XIAP,FMR1,GATA1,KLF1,GSK3A,MET,NRF1,TGFBR1,KDM4C,MAPK8,TFAM,DLX4,NFKB1,PPARGC1A,FOXM1,GAPDH,TFEB,SRF,GHR,DROSHA,ACVR1,ARID3A,PARK7,GADD45A,KMT2A,MYB,SGK1,DUSP1,PIK3CA,NEUROG3,HOXC13,SOX4,IRF1,NRL,RAF1,PPARG,KRAS,MBD2,…
1	!	0.00307	657	193	126	0.653	0.192	GO:0018130	BP	4	heterocycle biosynthetic process	4	KDM1A,ZFX,PKD1,BTK,BRCA1,IGF1,PIAS1,MAP2K3,ADRB1,HDAC9,HIPK2,POU1F1,MEF2A,FGFR1,GSK3B,MECOM,ESR1,SIRT1,JAK2,SMARCB1,MAPK1,DICER1,HNF4A,JAG1,E2F1,RBBP8,XIAP,GATA1,KLF1,GSK3A,MET,NRF1,TGFBR1,KDM4C,MAPK8,TFAM,DLX4,NFKB1,PPARGC1A,FOXM1,TFEB,SRF,ACVR1,ARID3A,PARK7,KMT2A,MYB,SGK1,DUSP1,NEUROG3,HOXC13,SOX4,IRF1,NRL,RAF1,PPARG,KRAS,MBD2,VHL,MYCN,GATA4,IL10,KLF4,MYC,TET1,RB1,TCF12,TP53,ZNF750,ERBB2,APP,AK…
1	!	0.000135	737	193	141	0.731	0.191	GO:0006139	BP	4	nucleobase-containing compound metabolic process	4	KDM1A,UPF1,ZFX,PKD1,BTK,BRCA1,IGF1,PIAS1,MAP2K3,ADRB1,HDAC9,HIPK2,POU1F1,MAP2K4,MEF2A,PRKACA,FGFR1,RIF1,GSK3B,MECOM,ESR1,SIRT1,JAK2,SMARCB1,MAPK1,DICER1,HNF4A,CHRNA4,JAG1,E2F1,RBBP8,XIAP,FMR1,GATA1,KLF1,GSK3A,MET,NRF1,TGFBR1,KDM4C,MAPK8,TFAM,DLX4,NFKB1,PPARGC1A,FOXM1,GAPDH,TFEB,SRF,DROSHA,ACVR1,ARID3A,PARK7,GADD45A,KMT2A,MYB,SGK1,DUSP1,PIK3CA,NEUROG3,HOXC13,SOX4,IRF1,NRL,RAF1,PPARG,KRAS,MBD2,VHL,…
1	!	0.000297	700	193	135	0.699	0.193	GO:0090304	BP	4	nucleic acid metabolic process	5	KDM1A,UPF1,ZFX,PKD1,BTK,BRCA1,IGF1,PIAS1,MAP2K3,HDAC9,HIPK2,POU1F1,MAP2K4,MEF2A,PRKACA,FGFR1,RIF1,GSK3B,MECOM,ESR1,SIRT1,JAK2,SMARCB1,MAPK1,DICER1,HNF4A,CHRNA4,JAG1,E2F1,RBBP8,XIAP,FMR1,GATA1,KLF1,MET,NRF1,TGFBR1,KDM4C,MAPK8,TFAM,DLX4,NFKB1,PPARGC1A,FOXM1,TFEB,SRF,DROSHA,ACVR1,ARID3A,PARK7,GADD45A,KMT2A,MYB,SGK1,DUSP1,PIK3CA,NEUROG3,HOXC13,SOX4,IRF1,NRL,RAF1,PPARG,KRAS,MBD2,VHL,MYCN,SYNCRIP,GATA4…
1	!	0.000509	662	193	129	0.668	0.195	GO:0016070	BP	4	RNA metabolic process	6	KDM1A,UPF1,ZFX,PKD1,BTK,BRCA1,IGF1,PIAS1,MAP2K3,HDAC9,HIPK2,POU1F1,MEF2A,PRKACA,FGFR1,GSK3B,MECOM,ESR1,SIRT1,JAK2,SMARCB1,MAPK1,DICER1,HNF4A,JAG1,E2F1,RBBP8,XIAP,FMR1,GATA1,KLF1,MET,NRF1,TGFBR1,KDM4C,MAPK8,TFAM,DLX4,NFKB1,PPARGC1A,FOXM1,TFEB,SRF,DROSHA,ACVR1,ARID3A,PARK7,KMT2A,MYB,SGK1,NEUROG3,HOXC13,SOX4,IRF1,NRL,RAF1,PPARG,KRAS,MBD2,VHL,MYCN,SYNCRIP,GATA4,IL10,KLF4,MYC,TET1,RB1,TCF12,FTO,TP53,Z…
1	!	0.00247	655	193	126	0.653	0.192	GO:0034654	BP	4	nucleobase-containing compound biosynthetic process	5	KDM1A,ZFX,PKD1,BTK,BRCA1,IGF1,PIAS1,MAP2K3,ADRB1,HDAC9,HIPK2,POU1F1,MEF2A,FGFR1,GSK3B,MECOM,ESR1,SIRT1,JAK2,SMARCB1,MAPK1,DICER1,HNF4A,JAG1,E2F1,RBBP8,XIAP,GATA1,KLF1,GSK3A,MET,NRF1,TGFBR1,KDM4C,MAPK8,TFAM,DLX4,NFKB1,PPARGC1A,FOXM1,TFEB,SRF,ACVR1,ARID3A,PARK7,KMT2A,MYB,SGK1,DUSP1,NEUROG3,HOXC13,SOX4,IRF1,NRL,RAF1,PPARG,KRAS,MBD2,VHL,MYCN,GATA4,IL10,KLF4,MYC,TET1,RB1,TCF12,TP53,ZNF750,ERBB2,APP,AK…
1	!	0.00263	621	193	121	0.627	0.195	GO:0032774	BP	4	RNA biosynthetic process	6	KDM1A,ZFX,PKD1,BTK,BRCA1,IGF1,PIAS1,MAP2K3,HDAC9,HIPK2,POU1F1,MEF2A,FGFR1,GSK3B,MECOM,ESR1,SIRT1,JAK2,SMARCB1,MAPK1,DICER1,HNF4A,JAG1,E2F1,RBBP8,XIAP,GATA1,KLF1,MET,NRF1,TGFBR1,KDM4C,MAPK8,TFAM,DLX4,NFKB1,PPARGC1A,FOXM1,TFEB,SRF,ACVR1,ARID3A,PARK7,KMT2A,MYB,SGK1,NEUROG3,HOXC13,SOX4,IRF1,NRL,RAF1,PPARG,KRAS,MBD2,VHL,MYCN,GATA4,IL10,KLF4,MYC,TET1,RB1,TCF12,TP53,ZNF750,ERBB2,APP,AKT1,PRDM16,HES6,EGF…
1	!	0.000958	612	193	121	0.627	0.198	GO:0097659	BP	4	nucleic acid-templated transcription	7	KDM1A,ZFX,PKD1,BTK,BRCA1,IGF1,PIAS1,MAP2K3,HDAC9,HIPK2,POU1F1,MEF2A,FGFR1,GSK3B,MECOM,ESR1,SIRT1,JAK2,SMARCB1,MAPK1,DICER1,HNF4A,JAG1,E2F1,RBBP8,XIAP,GATA1,KLF1,MET,NRF1,TGFBR1,KDM4C,MAPK8,TFAM,DLX4,NFKB1,PPARGC1A,FOXM1,TFEB,SRF,ACVR1,ARID3A,PARK7,KMT2A,MYB,SGK1,NEUROG3,HOXC13,SOX4,IRF1,NRL,RAF1,PPARG,KRAS,MBD2,VHL,MYCN,GATA4,IL10,KLF4,MYC,TET1,RB1,TCF12,TP53,ZNF750,ERBB2,APP,AKT1,PRDM16,HES6,EGF…
1	!	0.000854	611	193	121	0.627	0.198	GO:0006351	BP	4	transcription, DNA-templated	8	KDM1A,ZFX,PKD1,BTK,BRCA1,IGF1,PIAS1,MAP2K3,HDAC9,HIPK2,POU1F1,MEF2A,FGFR1,GSK3B,MECOM,ESR1,SIRT1,JAK2,SMARCB1,MAPK1,DICER1,HNF4A,JAG1,E2F1,RBBP8,XIAP,GATA1,KLF1,MET,NRF1,TGFBR1,KDM4C,MAPK8,TFAM,DLX4,NFKB1,PPARGC1A,FOXM1,TFEB,SRF,ACVR1,ARID3A,PARK7,KMT2A,MYB,SGK1,NEUROG3,HOXC13,SOX4,IRF1,NRL,RAF1,PPARG,KRAS,MBD2,VHL,MYCN,GATA4,IL10,KLF4,MYC,TET1,RB1,TCF12,TP53,ZNF750,ERBB2,APP,AKT1,PRDM16,HES6,EGF…
1	!	3.64e-06	823	193	156	0.808	0.19	GO:0032501	BP	4	multicellular organismal process	1	CFTR,KDM1A,ZFX,PKD1,BTK,BRCA1,IGF1,PIAS1,ADRB1,HDAC9,HIPK2,POU1F1,ERBB3,MAP2K4,FGFR3,MEF2A,TCOF1,PRKACA,TFRC,FGFR1,RIF1,GSK3B,MECOM,FH,ESR1,SIRT1,JAK2,SMARCB1,MAPK1,DICER1,HNF4A,CHRNA4,JAG1,E2F1,RBBP8,FMR1,GATA1,RP1,KLF1,GSK3A,MET,TGFBR1,DLX4,NFKB1,PPARGC1A,GPLD1,TFEB,SRF,GHR,DROSHA,PCDH12,CLDN16,ACVR1,SDC1,PARK7,STK11,KMT2A,MYB,SGK1,DUSP1,PIK3CA,NEUROG3,HOXC13,SOX4,IRF1,NRL,GFAP,PPT1,RAF1,PPARG,…
1	!	0.0105	201	193	51	0.264	0.254	GO:0003008	BP	4	system process	2	IGF1,PIAS1,ADRB1,MAP2K4,MEF2A,PRKACA,FGFR1,GSK3B,JAK2,MAPK1,DICER1,CHRNA4,FMR1,RP1,GSK3A,PPARGC1A,SRF,CLDN16,KMT2A,SGK1,PIK3CA,NRL,PPT1,PPARG,KRAS,DYSF,GATA4,IL10,KLF4,TMOD3,FTO,APP,AKT1,EGFR,KDM6A,THRB,FLI1,BRAF,MECP2,NLGN1,PTEN,LEP,PARK2,NR2F2,NLGN3,HDAC2,SRC,HTT,DMD,E2F4,SHANK3
1	!	2.03e-06	795	193	153	0.793	0.192	GO:0032502	BP	4	developmental process	1	CFTR,KDM1A,ZFX,PKD1,BTK,BRCA1,IGF1,PIAS1,ADRB1,HDAC9,LAMC2,HIPK2,POU1F1,ERBB3,MAP2K4,FGFR3,MEF2A,TCOF1,PRKACA,TFRC,FGFR1,RIF1,GSK3B,MECOM,ESR1,SIRT1,JAK2,SMARCB1,MAPK1,DICER1,HNF4A,JAG1,E2F1,RBBP8,FMR1,GATA1,RP1,KLF1,GSK3A,MET,TGFBR1,DLX4,NFKB1,PPARGC1A,FOXM1,GPLD1,TFEB,SRF,GHR,DROSHA,PCDH12,ACVR1,SDC1,STK11,KMT2A,MYB,SGK1,DUSP1,PIK3CA,NEUROG3,HOXC13,SOX4,IRF1,NRL,GFAP,PPT1,RAF1,PPARG,KRAS,MBD2,V…
1	!	4.67e-05	758	193	145	0.751	0.191	GO:0048856	BP	4	anatomical structure development	2	CFTR,KDM1A,ZFX,PKD1,BTK,BRCA1,IGF1,PIAS1,HDAC9,LAMC2,HIPK2,POU1F1,ERBB3,MAP2K4,FGFR3,MEF2A,TCOF1,PRKACA,TFRC,FGFR1,GSK3B,MECOM,ESR1,SIRT1,JAK2,SMARCB1,MAPK1,DICER1,HNF4A,JAG1,E2F1,RBBP8,FMR1,GATA1,RP1,KLF1,GSK3A,MET,TGFBR1,DLX4,PPARGC1A,GPLD1,TFEB,SRF,GHR,DROSHA,PCDH12,ACVR1,SDC1,STK11,KMT2A,MYB,SGK1,DUSP1,PIK3CA,NEUROG3,HOXC13,SOX4,IRF1,NRL,GFAP,PPT1,RAF1,PPARG,KRAS,MBD2,VHL,MYCN,APC,CDK4,GATA4,…
1	!	0.0239	1139	193	184	0.953	0.162	GO:0044699	BP	4	single-organism process	1	CFTR,KDM1A,UPF1,ABCB4,ZFX,PKD1,BTK,BRCA1,IGF1,PIAS1,MAP2K3,ADRB1,HDAC9,LAMC2,HIPK2,POU1F1,ERBB3,MAP2K4,FGFR3,MEF2A,TCOF1,PRKACA,TFRC,FGFR1,RIF1,GSK3B,ZMPSTE24,MECOM,FH,ESR1,TRPM7,SIRT1,JAK2,SMARCB1,MAPK1,DICER1,HNF4A,CHRNA4,JAG1,E2F1,RBBP8,XIAP,FMR1,GATA1,RP1,KLF1,GSK3A,MET,TGFBR1,KDM4C,MAPK8,DLX4,NFKB1,PPARGC1A,FOXM1,GAPDH,GPLD1,TFEB,SRF,GHR,DROSHA,PCDH12,CLDN16,ACVR1,SDC1,ARID3A,PARK7,GADD45A,S…
1	!	2.07e-06	803	193	154	0.798	0.192	GO:0044707	BP	4	single-multicellular organism process	2	CFTR,KDM1A,ZFX,PKD1,BTK,BRCA1,IGF1,PIAS1,ADRB1,HDAC9,HIPK2,POU1F1,ERBB3,MAP2K4,FGFR3,MEF2A,TCOF1,PRKACA,TFRC,FGFR1,RIF1,GSK3B,MECOM,FH,ESR1,SIRT1,JAK2,SMARCB1,MAPK1,DICER1,HNF4A,CHRNA4,JAG1,E2F1,RBBP8,FMR1,GATA1,RP1,KLF1,GSK3A,MET,TGFBR1,DLX4,NFKB1,PPARGC1A,GPLD1,TFEB,SRF,GHR,DROSHA,PCDH12,ACVR1,SDC1,PARK7,STK11,KMT2A,MYB,SGK1,DUSP1,PIK3CA,NEUROG3,HOXC13,SOX4,IRF1,NRL,GFAP,PPT1,RAF1,PPARG,KRAS,MB…
1	!	0.00747	10	193	8	0.041	0.8	GO:0007585	BP	4	respiratory gaseous exchange	3	CFTR,CHRNA4,FTO,KDM6A,NR4A2,MECP2,NLGN1,NLGN3
1	!	0.00956	28	193	14	0.073	0.5	GO:0030534	BP	4	adult behavior	3	HIPK2,CHRNA4,PARK7,PPT1,APP,NR4A2,CSTB,TSC1,MECP2,PTEN,LEP,PARK2,NLGN3,HDAC2
1	!	0.00189	385	193	85	0.44	0.221	GO:0008283	BP	4	cell proliferation	2	KDM1A,BTK,BRCA1,IGF1,PIAS1,HIPK2,POU1F1,ERBB3,FGFR3,FGFR1,MECOM,ESR1,SIRT1,JAK2,SMARCB1,MAPK1,DICER1,HNF4A,JAG1,E2F1,XIAP,GATA1,MET,TGFBR1,KDM4C,PPARGC1A,FOXM1,GPLD1,SRF,STK11,KMT2A,SGK1,SOX4,IRF1,GFAP,RAF1,PPARG,KRAS,MBD2,VHL,MYCN,APC,CDK4,IL10,KLF4,MYC,TET1,RB1,FTO,TP53,ERBB2,AKT1,EGFR,NOTCH1,ATM,ZFP36L2,ING1,BRAF,RUNX1,LMNA,CTLA4,SYK,TSC1,CTNNB1,BMI1,STAT3,MECP2,ALK,INSR,PTEN,RELA,TRIB1,INSM1,…
1	!	0.00271	450	193	95	0.492	0.211	GO:0044710	BP	4	single-organism metabolic process	2	CFTR,KDM1A,UPF1,ABCB4,BRCA1,IGF1,MAP2K3,ADRB1,HIPK2,POU1F1,ERBB3,MAP2K4,FGFR3,MEF2A,FGFR1,GSK3B,MECOM,FH,SIRT1,JAK2,MAPK1,HNF4A,FMR1,GSK3A,TGFBR1,KDM4C,MAPK8,NFKB1,PPARGC1A,FOXM1,GAPDH,GPLD1,GHR,PCDH12,SDC1,PARK7,GADD45A,STK11,DUSP1,PIK3CA,PPT1,RAF1,PPARG,KRAS,MBD2,IL10,IL1RN,KLF4,MYC,TET1,RNF185,RB1,FTO,KSR1,ERBB2,PFKL,APP,AKT1,PRDM16,EGFR,KDM6A,OGT,ATM,MAT1A,BRAF,SYK,ABCA1,KDM1B,MAPK7,CTNNB1,ST…
1	!	9.96e-07	782	193	152	0.788	0.194	GO:0044767	BP	4	single-organism developmental process	2	CFTR,KDM1A,ZFX,PKD1,BTK,BRCA1,IGF1,PIAS1,ADRB1,HDAC9,HIPK2,POU1F1,ERBB3,MAP2K4,FGFR3,MEF2A,TCOF1,PRKACA,TFRC,FGFR1,RIF1,GSK3B,MECOM,ESR1,SIRT1,JAK2,SMARCB1,MAPK1,DICER1,HNF4A,JAG1,E2F1,RBBP8,FMR1,GATA1,RP1,KLF1,GSK3A,MET,TGFBR1,DLX4,NFKB1,PPARGC1A,FOXM1,GPLD1,TFEB,SRF,GHR,DROSHA,PCDH12,ACVR1,SDC1,STK11,KMT2A,MYB,SGK1,DUSP1,PIK3CA,NEUROG3,HOXC13,SOX4,IRF1,NRL,GFAP,PPT1,RAF1,PPARG,KRAS,MBD2,VHL,MYC…
1	!	6.78e-07	604	193	128	0.663	0.212	GO:0048869	BP	4	cellular developmental process	3	CFTR,KDM1A,BTK,IGF1,PIAS1,ADRB1,HDAC9,HIPK2,POU1F1,ERBB3,MAP2K4,FGFR3,MEF2A,PRKACA,TFRC,FGFR1,GSK3B,MECOM,ESR1,SIRT1,JAK2,SMARCB1,MAPK1,DICER1,JAG1,E2F1,FMR1,GATA1,RP1,KLF1,GSK3A,MET,TGFBR1,NFKB1,PPARGC1A,FOXM1,GPLD1,SRF,GHR,DROSHA,PCDH12,ACVR1,SDC1,STK11,MYB,SGK1,NEUROG3,SOX4,IRF1,NRL,GFAP,PPT1,RAF1,PPARG,KRAS,VHL,MYCN,APC,SYNCRIP,GATA4,IL10,KLF4,MYC,TET1,TMOD3,RB1,TCF12,FTO,TP53,ZNF750,ERBB2,AP…
1	!	1.27e-07	579	193	126	0.653	0.218	GO:0030154	BP	4	cell differentiation	4	CFTR,KDM1A,BTK,IGF1,PIAS1,ADRB1,HDAC9,HIPK2,POU1F1,ERBB3,MAP2K4,FGFR3,MEF2A,PRKACA,TFRC,FGFR1,GSK3B,MECOM,ESR1,SIRT1,JAK2,SMARCB1,MAPK1,DICER1,JAG1,E2F1,FMR1,GATA1,RP1,KLF1,GSK3A,MET,TGFBR1,NFKB1,PPARGC1A,GPLD1,SRF,GHR,DROSHA,PCDH12,ACVR1,SDC1,STK11,MYB,SGK1,NEUROG3,SOX4,IRF1,NRL,GFAP,PPT1,RAF1,PPARG,KRAS,VHL,MYCN,APC,SYNCRIP,GATA4,IL10,KLF4,MYC,TET1,TMOD3,RB1,TCF12,FTO,TP53,ZNF750,ERBB2,APP,AKT1…
1	!	0.0104	344	193	76	0.394	0.221	GO:0048468	BP	4	cell development	4	CFTR,KDM1A,BTK,IGF1,HDAC9,POU1F1,MAP2K4,MEF2A,PRKACA,FGFR1,GSK3B,ESR1,JAK2,MAPK1,DICER1,JAG1,FMR1,GATA1,RP1,GSK3A,MET,TGFBR1,SRF,PCDH12,ACVR1,SDC1,STK11,SGK1,NEUROG3,SOX4,NRL,GFAP,PPT1,PPARG,KRAS,MYCN,GATA4,KLF4,MYC,TMOD3,RB1,TCF12,ERBB2,APP,AKT1,EGFR,NOTCH1,ATM,FLI1,NR4A2,KLHL40,BRAF,RUNX1,LMNA,CTNNB1,STAT3,MECP2,NLGN1,ONECUT1,ALK,PTEN,RELA,TRIB1,INSM1,LEP,SOX2,WT1,PARK2,LRRK2,NLGN3,HDAC2,SRC,DM…
1	!	5.26e-06	704	193	140	0.725	0.199	GO:0007275	BP	4	multicellular organism development	3	KDM1A,ZFX,PKD1,BTK,BRCA1,IGF1,HDAC9,HIPK2,POU1F1,ERBB3,MAP2K4,FGFR3,MEF2A,TCOF1,PRKACA,TFRC,FGFR1,GSK3B,MECOM,ESR1,SIRT1,JAK2,SMARCB1,MAPK1,DICER1,HNF4A,JAG1,E2F1,RBBP8,FMR1,GATA1,RP1,KLF1,GSK3A,MET,TGFBR1,DLX4,PPARGC1A,GPLD1,TFEB,SRF,GHR,DROSHA,PCDH12,ACVR1,SDC1,STK11,KMT2A,MYB,SGK1,DUSP1,PIK3CA,NEUROG3,HOXC13,SOX4,IRF1,NRL,GFAP,PPT1,RAF1,PPARG,KRAS,MBD2,MYCN,APC,CDK4,GATA4,IL10,IL1RN,KLF4,MYC,T…
1	!	0.000154	631	193	126	0.653	0.2	GO:0048731	BP	4	system development	4	KDM1A,PKD1,BTK,BRCA1,IGF1,HDAC9,HIPK2,POU1F1,ERBB3,MAP2K4,FGFR3,MEF2A,TCOF1,PRKACA,TFRC,FGFR1,GSK3B,MECOM,ESR1,SIRT1,JAK2,SMARCB1,MAPK1,DICER1,JAG1,E2F1,FMR1,GATA1,RP1,KLF1,GSK3A,TGFBR1,PPARGC1A,GPLD1,TFEB,SRF,GHR,DROSHA,PCDH12,ACVR1,SDC1,STK11,KMT2A,MYB,SGK1,PIK3CA,NEUROG3,HOXC13,SOX4,IRF1,NRL,GFAP,PPT1,RAF1,PPARG,KRAS,MBD2,MYCN,CDK4,GATA4,IL10,KLF4,MYC,TMOD3,RB1,TCF12,FTO,ERBB2,APP,AKT1,PRDM16,…
1	!	0.0103	326	193	73	0.378	0.224	GO:0007399	BP	4	nervous system development	5	KDM1A,PKD1,HDAC9,HIPK2,POU1F1,ERBB3,MEF2A,PRKACA,FGFR1,GSK3B,JAK2,SMARCB1,MAPK1,DICER1,JAG1,E2F1,FMR1,RP1,GSK3A,TGFBR1,PPARGC1A,SRF,PCDH12,STK11,SGK1,NEUROG3,SOX4,NRL,GFAP,PPT1,PPARG,KRAS,MYCN,KLF4,MYC,RB1,TCF12,ERBB2,APP,AKT1,PRDM16,HES6,EGFR,KDM6A,NOTCH1,ATM,NR4A2,BRAF,RUNX1,NFIA,TSC1,CTNNB1,STAT3,MECP2,NLGN1,ALK,PTEN,ZNF217,RELA,INSM1,LEP,NR2C2,SOX2,PARK2,NR2F2,IRS2,LRRK2,NLGN3,HDAC2,SRC,DMD,N…
1	!	0.00832	238	193	58	0.301	0.244	GO:0022008	BP	4	neurogenesis	6	KDM1A,HDAC9,HIPK2,ERBB3,MEF2A,FGFR1,GSK3B,JAK2,MAPK1,DICER1,JAG1,FMR1,RP1,TGFBR1,SRF,PCDH12,STK11,SGK1,NEUROG3,SOX4,NRL,GFAP,PPT1,PPARG,KRAS,MYCN,KLF4,MYC,RB1,TCF12,ERBB2,APP,AKT1,PRDM16,EGFR,NOTCH1,NR4A2,BRAF,RUNX1,CTNNB1,STAT3,MECP2,NLGN1,ALK,PTEN,ZNF217,RELA,INSM1,LEP,SOX2,PARK2,NR2F2,LRRK2,NLGN3,HDAC2,DMD,NRAS,SHANK3
1	!	0.0259	229	193	55	0.285	0.24	GO:0048699	BP	4	generation of neurons	7	KDM1A,HDAC9,HIPK2,MEF2A,FGFR1,GSK3B,JAK2,MAPK1,DICER1,JAG1,FMR1,RP1,TGFBR1,SRF,PCDH12,STK11,SGK1,NEUROG3,SOX4,NRL,GFAP,PPT1,PPARG,KRAS,MYCN,KLF4,MYC,RB1,TCF12,ERBB2,APP,AKT1,EGFR,NOTCH1,NR4A2,BRAF,RUNX1,CTNNB1,STAT3,MECP2,NLGN1,ALK,PTEN,RELA,INSM1,LEP,SOX2,PARK2,NR2F2,LRRK2,NLGN3,HDAC2,DMD,NRAS,SHANK3
1	!	0.0197	205	193	51	0.264	0.249	GO:0030182	BP	4	neuron differentiation	8	KDM1A,HDAC9,HIPK2,MEF2A,FGFR1,GSK3B,JAK2,MAPK1,DICER1,JAG1,FMR1,RP1,TGFBR1,SRF,PCDH12,STK11,SGK1,NEUROG3,SOX4,NRL,GFAP,PPT1,KRAS,MYCN,KLF4,RB1,TCF12,ERBB2,APP,AKT1,EGFR,NOTCH1,NR4A2,BRAF,RUNX1,CTNNB1,STAT3,MECP2,NLGN1,ALK,PTEN,INSM1,LEP,SOX2,PARK2,LRRK2,NLGN3,HDAC2,DMD,NRAS,SHANK3
1	!	0.0143	150	193	41	0.212	0.273	GO:0048666	BP	4	neuron development	9	KDM1A,MEF2A,FGFR1,GSK3B,JAK2,MAPK1,DICER1,FMR1,RP1,SRF,PCDH12,STK11,SGK1,NEUROG3,NRL,GFAP,PPT1,KRAS,KLF4,RB1,ERBB2,APP,AKT1,EGFR,NOTCH1,NR4A2,BRAF,RUNX1,MECP2,NLGN1,ALK,PTEN,INSM1,LEP,PARK2,LRRK2,NLGN3,HDAC2,DMD,NRAS,SHANK3
1	!	0.00204	538	193	109	0.565	0.203	GO:0048513	BP	4	animal organ development	5	KDM1A,PKD1,BTK,IGF1,HDAC9,HIPK2,POU1F1,ERBB3,MAP2K4,FGFR3,MEF2A,TFRC,FGFR1,GSK3B,MECOM,ESR1,SIRT1,JAK2,MAPK1,JAG1,E2F1,GATA1,RP1,KLF1,GSK3A,TGFBR1,PPARGC1A,GPLD1,TFEB,SRF,GHR,DROSHA,PCDH12,ACVR1,SDC1,STK11,KMT2A,MYB,PIK3CA,NEUROG3,HOXC13,SOX4,IRF1,NRL,PPT1,RAF1,PPARG,KRAS,MBD2,MYCN,CDK4,GATA4,IL10,KLF4,MYC,TMOD3,RB1,TCF12,FTO,ERBB2,APP,AKT1,PRDM16,EGFR,KDM6A,OGT,NOTCH1,ATM,THRB,FLI1,ZFP36L2,NR4A2…
1	!	3.12e-05	151	193	47	0.244	0.311	GO:0051338	BP	4	regulation of transferase activity	1	PKD1,IGF1,MAP2K3,ERBB3,MAP2K4,FGFR3,PRKACA,FGFR1,GSK3B,SIRT1,JAK2,MAPK1,GSK3A,TGFBR1,GHR,PARK7,GADD45A,STK11,DUSP1,RAF1,PPARG,KRAS,APC,CDK4,KLF4,RB1,TP53,ERBB2,APP,AKT1,EGFR,SYK,TSC1,MAPK7,CTNNB1,BMI1,ALK,INSR,PTEN,TRIB1,LEP,SOCS3,PARK2,NR2F2,IRS2,LRRK2,SRC
1	!	0.0435	1078	193	177	0.917	0.164	GO:0050789	BP	4	regulation of biological process	1	CFTR,KDM1A,UPF1,ABCB4,ZFX,PKD1,BTK,BRCA1,IGF1,PIAS1,MAP2K3,ADRB1,HDAC9,HIPK2,POU1F1,ERBB3,MAP2K4,FGFR3,MEF2A,PRKACA,TFRC,FGFR1,RIF1,GSK3B,MECOM,ESR1,SIRT1,JAK2,SMARCB1,MAPK1,DICER1,HNF4A,CHRNA4,JAG1,E2F1,RBBP8,XIAP,FMR1,GATA1,RP1,KLF1,GSK3A,MET,NRF1,TGFBR1,KDM4C,MAPK8,TFAM,DLX4,NFKB1,PPARGC1A,FOXM1,GAPDH,GPLD1,TFEB,SRF,GHR,DROSHA,ACVR1,SDC1,ARID3A,PARK7,GADD45A,STK11,KMT2A,MYB,SGK1,DUSP1,PIK3CA,N…
1	!	0.0118	339	193	75	0.389	0.221	GO:0032879	BP	4	regulation of localization	2	CFTR,KDM1A,ABCB4,PKD1,IGF1,HDAC9,ERBB3,PRKACA,FGFR1,GSK3B,SIRT1,JAK2,MAPK1,HNF4A,CHRNA4,JAG1,E2F1,FMR1,GSK3A,MET,TGFBR1,MAPK8,NFKB1,PPARGC1A,GPLD1,SRF,ACVR1,SDC1,PARK7,STK11,KMT2A,SGK1,SOX4,GFAP,PPT1,RAF1,PPARG,APC,GATA4,IL10,KLF4,MYC,FAM60A,RB1,FTO,TP53,ERBB2,PFKL,AKT1,EGFR,NOTCH1,BRAF,LMNA,SYK,ABCA1,MAPK7,CTNNB1,STAT3,NLGN1,ONECUT1,INSR,PTEN,TRIB1,INSM1,LEP,PARK2,NR2F2,IRS2,INSIG1,LRRK2,NLGN3,S…
1	!	0.00369	138	193	40	0.207	0.29	GO:0060341	BP	4	regulation of cellular localization	3	CFTR,KDM1A,PKD1,IGF1,PRKACA,GSK3B,SIRT1,JAK2,MAPK1,E2F1,FMR1,GSK3A,TGFBR1,MAPK8,GPLD1,PARK7,STK11,SOX4,IL10,RB1,TP53,ERBB2,AKT1,EGFR,BRAF,LMNA,SYK,MAPK7,CTNNB1,NLGN1,PTEN,LEP,PARK2,INSIG1,LRRK2,NLGN3,SRC,HTT,DMD,SHANK3
1	!	1.65e-08	785	193	156	0.808	0.199	GO:0048518	BP	4	positive regulation of biological process	2	CFTR,KDM1A,UPF1,ABCB4,PKD1,BTK,BRCA1,IGF1,PIAS1,MAP2K3,ADRB1,HDAC9,HIPK2,POU1F1,ERBB3,MAP2K4,FGFR3,MEF2A,PRKACA,TFRC,FGFR1,RIF1,GSK3B,MECOM,ESR1,SIRT1,JAK2,SMARCB1,MAPK1,DICER1,HNF4A,JAG1,E2F1,XIAP,FMR1,GATA1,KLF1,GSK3A,MET,NRF1,TGFBR1,KDM4C,MAPK8,TFAM,NFKB1,PPARGC1A,FOXM1,GPLD1,TFEB,SRF,GHR,DROSHA,ACVR1,SDC1,ARID3A,PARK7,GADD45A,STK11,KMT2A,MYB,SGK1,DUSP1,PIK3CA,NEUROG3,HOXC13,STAU1,SOX4,IRF1,NR…
1	!	0.000335	421	193	93	0.482	0.221	GO:0050793	BP	4	regulation of developmental process	2	KDM1A,BTK,BRCA1,IGF1,PIAS1,ADRB1,HDAC9,HIPK2,POU1F1,ERBB3,FGFR3,MEF2A,PRKACA,FGFR1,GSK3B,ESR1,SIRT1,JAK2,MAPK1,DICER1,HNF4A,JAG1,E2F1,FMR1,GATA1,GSK3A,TGFBR1,NFKB1,PPARGC1A,FOXM1,SRF,GHR,DROSHA,ACVR1,STK11,MYB,PIK3CA,NEUROG3,IRF1,GFAP,RAF1,PPARG,KRAS,VHL,MYCN,APC,GATA4,IL10,IL1RN,KLF4,MYC,RB1,TCF12,FTO,ERBB2,APP,AKT1,PRDM16,OGT,NOTCH1,ZFP36L2,BRAF,RUNX1,LMNA,CTLA4,SYK,ABCA1,MAPK7,CTNNB1,STAT3,MEC…
1	!	0.00849	255	193	61	0.316	0.239	GO:0051094	BP	4	positive regulation of developmental process	3	KDM1A,BTK,BRCA1,IGF1,PIAS1,HDAC9,HIPK2,POU1F1,ERBB3,MEF2A,FGFR1,GSK3B,SIRT1,JAK2,DICER1,JAG1,FMR1,GATA1,NFKB1,PPARGC1A,SRF,GHR,ACVR1,STK11,MYB,NEUROG3,GFAP,PPARG,KRAS,VHL,GATA4,MYC,RB1,TCF12,AKT1,PRDM16,OGT,NOTCH1,BRAF,RUNX1,LMNA,SYK,CTNNB1,MECP2,NLGN1,INSR,RELA,TRIB1,INSM1,LEP,NR2C2,SOX2,SOCS3,WT1,PARK2,NLGN3,HDAC2,SRC,HTT,DMD,SHANK3
1	!	8.04e-06	829	193	156	0.808	0.188	GO:0019222	BP	4	regulation of metabolic process	2	KDM1A,UPF1,ZFX,PKD1,BTK,BRCA1,IGF1,PIAS1,MAP2K3,ADRB1,HDAC9,HIPK2,POU1F1,ERBB3,MAP2K4,FGFR3,MEF2A,PRKACA,FGFR1,RIF1,GSK3B,MECOM,ESR1,SIRT1,JAK2,SMARCB1,MAPK1,DICER1,HNF4A,JAG1,E2F1,RBBP8,XIAP,FMR1,GATA1,KLF1,GSK3A,MET,NRF1,TGFBR1,KDM4C,MAPK8,TFAM,DLX4,NFKB1,PPARGC1A,FOXM1,GAPDH,GPLD1,TFEB,SRF,GHR,DROSHA,ACVR1,ARID3A,PARK7,GADD45A,STK11,KMT2A,MYB,SGK1,DUSP1,PIK3CA,NEUROG3,HOXC13,SOX4,IRF1,NRL,RAF1…
1	!	1.2e-06	799	193	154	0.798	0.193	GO:0060255	BP	4	regulation of macromolecule metabolic process	3	KDM1A,UPF1,ZFX,PKD1,BTK,BRCA1,IGF1,PIAS1,MAP2K3,HDAC9,HIPK2,POU1F1,ERBB3,MAP2K4,FGFR3,MEF2A,PRKACA,FGFR1,RIF1,GSK3B,MECOM,ESR1,SIRT1,JAK2,SMARCB1,MAPK1,DICER1,HNF4A,JAG1,E2F1,RBBP8,XIAP,FMR1,GATA1,KLF1,GSK3A,MET,NRF1,TGFBR1,KDM4C,MAPK8,TFAM,DLX4,NFKB1,PPARGC1A,FOXM1,GAPDH,GPLD1,TFEB,SRF,GHR,DROSHA,ACVR1,ARID3A,PARK7,GADD45A,STK11,KMT2A,MYB,SGK1,DUSP1,PIK3CA,NEUROG3,HOXC13,SOX4,IRF1,NRL,RAF1,PPARG…
1	!	7.79e-06	678	193	136	0.705	0.201	GO:0010468	BP	4	regulation of gene expression	4	KDM1A,UPF1,ZFX,PKD1,BTK,BRCA1,IGF1,PIAS1,MAP2K3,HDAC9,HIPK2,POU1F1,ERBB3,MEF2A,PRKACA,FGFR1,GSK3B,MECOM,ESR1,SIRT1,JAK2,SMARCB1,MAPK1,DICER1,HNF4A,JAG1,E2F1,RBBP8,XIAP,FMR1,GATA1,KLF1,MET,NRF1,TGFBR1,KDM4C,MAPK8,TFAM,DLX4,NFKB1,PPARGC1A,FOXM1,GAPDH,TFEB,SRF,DROSHA,ACVR1,ARID3A,PARK7,KMT2A,MYB,SGK1,PIK3CA,NEUROG3,HOXC13,SOX4,IRF1,NRL,RAF1,PPARG,KRAS,MBD2,VHL,MYCN,SYNCRIP,CDK4,GATA4,IL10,KLF4,MYC,T…
1	!	4.02e-07	799	193	155	0.803	0.194	GO:0080090	BP	4	regulation of primary metabolic process	3	KDM1A,UPF1,ZFX,PKD1,BTK,BRCA1,IGF1,PIAS1,MAP2K3,ADRB1,HDAC9,HIPK2,POU1F1,ERBB3,MAP2K4,FGFR3,MEF2A,PRKACA,FGFR1,RIF1,GSK3B,MECOM,ESR1,SIRT1,JAK2,SMARCB1,MAPK1,DICER1,HNF4A,JAG1,E2F1,RBBP8,XIAP,FMR1,GATA1,KLF1,GSK3A,MET,NRF1,TGFBR1,KDM4C,MAPK8,TFAM,DLX4,NFKB1,PPARGC1A,FOXM1,GAPDH,GPLD1,TFEB,SRF,GHR,DROSHA,ACVR1,ARID3A,PARK7,GADD45A,STK11,KMT2A,MYB,SGK1,DUSP1,PIK3CA,NEUROG3,HOXC13,SOX4,IRF1,NRL,RAF1…
1	!	0.0104	39	193	17	0.088	0.436	GO:0006109	BP	4	regulation of carbohydrate metabolic process	4	IGF1,POU1F1,GSK3B,SIRT1,GSK3A,NFKB1,PPARGC1A,GPLD1,MYC,AKT1,OGT,STAT3,INSR,LEP,PARK2,IRS2,SRC
1	!	3.02e-08	386	193	97	0.503	0.251	GO:0051246	BP	4	regulation of protein metabolic process	4	KDM1A,UPF1,PKD1,BRCA1,IGF1,PIAS1,MAP2K3,HIPK2,ERBB3,MAP2K4,FGFR3,PRKACA,FGFR1,GSK3B,MECOM,ESR1,SIRT1,JAK2,SMARCB1,MAPK1,DICER1,XIAP,FMR1,GATA1,GSK3A,TGFBR1,MAPK8,NFKB1,PPARGC1A,FOXM1,GAPDH,GPLD1,GHR,DROSHA,ACVR1,PARK7,GADD45A,STK11,KMT2A,MYB,DUSP1,PIK3CA,SOX4,IRF1,RAF1,PPARG,KRAS,APC,SYNCRIP,CDK4,IL10,KLF4,MYC,TET1,RB1,KSR1,TP53,ERBB2,APP,AKT1,EGFR,OGT,ATM,KLHL40,BRAF,CSTB,AIRE,SQSTM1,SYK,TSC1,MA…
1	!	1.5e-05	683	193	136	0.705	0.199	GO:0051171	BP	4	regulation of nitrogen compound metabolic process	3	KDM1A,UPF1,ZFX,PKD1,BTK,BRCA1,IGF1,PIAS1,MAP2K3,ADRB1,HDAC9,HIPK2,POU1F1,MAP2K4,MEF2A,FGFR1,RIF1,GSK3B,MECOM,ESR1,SIRT1,JAK2,SMARCB1,MAPK1,DICER1,HNF4A,JAG1,E2F1,RBBP8,XIAP,FMR1,GATA1,KLF1,GSK3A,MET,NRF1,TGFBR1,KDM4C,MAPK8,TFAM,DLX4,NFKB1,PPARGC1A,FOXM1,GAPDH,TFEB,SRF,DROSHA,ACVR1,ARID3A,PARK7,KMT2A,MYB,SGK1,DUSP1,PIK3CA,NEUROG3,HOXC13,SOX4,IRF1,NRL,RAF1,PPARG,KRAS,MBD2,VHL,MYCN,SYNCRIP,CDK4,GATA…
1	!	1.66e-05	691	193	137	0.71	0.198	GO:0009889	BP	4	regulation of biosynthetic process	3	KDM1A,UPF1,ZFX,PKD1,BTK,BRCA1,IGF1,PIAS1,MAP2K3,ADRB1,HDAC9,HIPK2,POU1F1,MAP2K4,MEF2A,FGFR1,GSK3B,MECOM,ESR1,SIRT1,JAK2,SMARCB1,MAPK1,DICER1,HNF4A,JAG1,E2F1,RBBP8,XIAP,FMR1,GATA1,KLF1,GSK3A,MET,NRF1,TGFBR1,KDM4C,MAPK8,TFAM,DLX4,NFKB1,PPARGC1A,FOXM1,GAPDH,GPLD1,TFEB,SRF,DROSHA,ACVR1,ARID3A,PARK7,STK11,KMT2A,MYB,SGK1,DUSP1,NEUROG3,HOXC13,SOX4,IRF1,NRL,RAF1,PPARG,KRAS,MBD2,VHL,MYCN,SYNCRIP,CDK4,GATA…
1	!	1.07e-05	659	193	133	0.689	0.202	GO:0010556	BP	4	regulation of macromolecule biosynthetic process	4	KDM1A,UPF1,ZFX,PKD1,BTK,BRCA1,IGF1,PIAS1,MAP2K3,HDAC9,HIPK2,POU1F1,MAP2K4,MEF2A,FGFR1,GSK3B,MECOM,ESR1,SIRT1,JAK2,SMARCB1,MAPK1,DICER1,HNF4A,JAG1,E2F1,RBBP8,XIAP,FMR1,GATA1,KLF1,GSK3A,MET,NRF1,TGFBR1,KDM4C,MAPK8,TFAM,DLX4,NFKB1,PPARGC1A,FOXM1,GAPDH,TFEB,SRF,DROSHA,ACVR1,ARID3A,PARK7,KMT2A,MYB,SGK1,DUSP1,NEUROG3,HOXC13,SOX4,IRF1,NRL,RAF1,PPARG,KRAS,MBD2,VHL,MYCN,SYNCRIP,CDK4,GATA4,IL10,KLF4,MYC,TE…
1	!	1.38e-08	592	193	130	0.674	0.22	GO:0009893	BP	4	positive regulation of metabolic process	3	KDM1A,UPF1,PKD1,BRCA1,IGF1,PIAS1,MAP2K3,ADRB1,HIPK2,POU1F1,ERBB3,MAP2K4,FGFR3,MEF2A,PRKACA,FGFR1,RIF1,GSK3B,MECOM,ESR1,SIRT1,JAK2,SMARCB1,MAPK1,HNF4A,JAG1,E2F1,XIAP,FMR1,GATA1,KLF1,GSK3A,MET,NRF1,TGFBR1,MAPK8,TFAM,NFKB1,PPARGC1A,FOXM1,GPLD1,TFEB,SRF,GHR,DROSHA,ACVR1,ARID3A,PARK7,GADD45A,STK11,KMT2A,MYB,PIK3CA,NEUROG3,HOXC13,SOX4,IRF1,NRL,RAF1,PPARG,KRAS,VHL,MYCN,APC,CDK4,GATA4,IL10,KLF4,MYC,TET1,…
1	!	1.25e-05	441	193	100	0.518	0.227	GO:0051173	BP	4	positive regulation of nitrogen compound metabolic process	4	KDM1A,UPF1,PKD1,BRCA1,IGF1,PIAS1,MAP2K3,ADRB1,HIPK2,POU1F1,MAP2K4,MEF2A,RIF1,GSK3B,MECOM,ESR1,SIRT1,JAK2,SMARCB1,MAPK1,HNF4A,JAG1,E2F1,FMR1,GATA1,KLF1,GSK3A,MET,NRF1,TGFBR1,TFAM,NFKB1,PPARGC1A,FOXM1,TFEB,SRF,ACVR1,ARID3A,PARK7,KMT2A,MYB,NEUROG3,HOXC13,SOX4,IRF1,NRL,RAF1,PPARG,VHL,MYCN,CDK4,GATA4,IL10,KLF4,MYC,TET1,RB1,TCF12,TP53,ZNF750,ERBB2,APP,AKT1,PRDM16,EGFR,OGT,NOTCH1,ATM,THRB,FLI1,ZFP36L2,N…
1	!	3.59e-09	570	193	128	0.663	0.225	GO:0010604	BP	4	positive regulation of macromolecule metabolic process	4	KDM1A,UPF1,PKD1,BRCA1,IGF1,PIAS1,MAP2K3,HIPK2,POU1F1,ERBB3,MAP2K4,FGFR3,MEF2A,PRKACA,FGFR1,RIF1,GSK3B,MECOM,ESR1,SIRT1,JAK2,SMARCB1,MAPK1,HNF4A,JAG1,E2F1,XIAP,FMR1,GATA1,KLF1,GSK3A,MET,NRF1,TGFBR1,MAPK8,TFAM,NFKB1,PPARGC1A,FOXM1,GPLD1,TFEB,SRF,GHR,DROSHA,ACVR1,ARID3A,PARK7,GADD45A,STK11,KMT2A,MYB,PIK3CA,NEUROG3,HOXC13,SOX4,IRF1,NRL,RAF1,PPARG,KRAS,VHL,MYCN,APC,CDK4,GATA4,IL10,KLF4,MYC,TET1,RB1,TC…
1	!	5.02e-05	432	193	97	0.503	0.225	GO:0010628	BP	4	positive regulation of gene expression	5	KDM1A,PKD1,BRCA1,IGF1,PIAS1,MAP2K3,HIPK2,POU1F1,ERBB3,MEF2A,GSK3B,MECOM,ESR1,SIRT1,SMARCB1,MAPK1,HNF4A,JAG1,E2F1,FMR1,GATA1,KLF1,MET,NRF1,TGFBR1,MAPK8,TFAM,NFKB1,PPARGC1A,FOXM1,TFEB,SRF,DROSHA,ACVR1,ARID3A,PARK7,KMT2A,MYB,NEUROG3,HOXC13,SOX4,IRF1,NRL,RAF1,PPARG,KRAS,VHL,MYCN,CDK4,GATA4,IL10,KLF4,MYC,TET1,RB1,TCF12,TP53,ZNF750,ERBB2,APP,AKT1,PRDM16,EGFR,KDM6A,OGT,NOTCH1,THRB,FLI1,NR4A2,ING1,BRAF,R…
1	!	6.09e-08	271	193	76	0.394	0.28	GO:0051247	BP	4	positive regulation of protein metabolic process	5	KDM1A,PKD1,BRCA1,IGF1,PIAS1,MAP2K3,HIPK2,ERBB3,MAP2K4,FGFR3,PRKACA,FGFR1,GSK3B,ESR1,SIRT1,JAK2,SMARCB1,MAPK1,XIAP,FMR1,GATA1,GSK3A,TGFBR1,MAPK8,PPARGC1A,GPLD1,GHR,ACVR1,PARK7,GADD45A,STK11,KMT2A,MYB,PIK3CA,SOX4,IRF1,RAF1,PPARG,KRAS,APC,CDK4,KLF4,MYC,TET1,KSR1,TP53,ERBB2,AKT1,EGFR,OGT,ATM,BRAF,SQSTM1,SYK,MAPK7,CTNNB1,BMI1,STAT3,PRKCDBP,ALK,INSR,PTEN,RELA,TRIB1,LEP,BRMS1,SOX2,TBK1,SOCS3,AMER1,PARK2…
1	!	4.54e-05	450	193	100	0.518	0.222	GO:0009891	BP	4	positive regulation of biosynthetic process	4	KDM1A,PKD1,BRCA1,IGF1,PIAS1,MAP2K3,ADRB1,HIPK2,POU1F1,MAP2K4,MEF2A,GSK3B,MECOM,ESR1,SIRT1,JAK2,SMARCB1,MAPK1,HNF4A,JAG1,E2F1,FMR1,GATA1,KLF1,GSK3A,MET,NRF1,TGFBR1,TFAM,NFKB1,PPARGC1A,FOXM1,GPLD1,TFEB,SRF,ACVR1,ARID3A,PARK7,KMT2A,MYB,NEUROG3,HOXC13,SOX4,IRF1,NRL,RAF1,PPARG,VHL,MYCN,CDK4,GATA4,IL10,KLF4,MYC,TET1,RB1,TCF12,TP53,ZNF750,ERBB2,APP,AKT1,PRDM16,EGFR,OGT,NOTCH1,ATM,THRB,FLI1,NR4A2,ING1,RU…
1	!	2.51e-05	421	193	96	0.497	0.228	GO:0010557	BP	4	positive regulation of macromolecule biosynthetic process	5	KDM1A,PKD1,BRCA1,IGF1,PIAS1,MAP2K3,HIPK2,POU1F1,MAP2K4,MEF2A,GSK3B,MECOM,ESR1,SIRT1,JAK2,SMARCB1,MAPK1,HNF4A,JAG1,E2F1,FMR1,GATA1,KLF1,MET,NRF1,TGFBR1,TFAM,NFKB1,PPARGC1A,FOXM1,TFEB,SRF,ACVR1,ARID3A,PARK7,KMT2A,MYB,NEUROG3,HOXC13,SOX4,IRF1,NRL,RAF1,PPARG,VHL,MYCN,CDK4,GATA4,IL10,KLF4,MYC,TET1,RB1,TCF12,TP53,ZNF750,ERBB2,APP,AKT1,PRDM16,EGFR,OGT,NOTCH1,ATM,THRB,FLI1,NR4A2,ING1,RUNX1,AIRE,LMNA,SQST…
1	!	8.12e-06	700	193	139	0.72	0.199	GO:0048519	BP	4	negative regulation of biological process	1	KDM1A,UPF1,PKD1,BTK,BRCA1,IGF1,PIAS1,ADRB1,HDAC9,HIPK2,POU1F1,ERBB3,MAP2K4,FGFR3,MEF2A,PRKACA,FGFR1,GSK3B,MECOM,ESR1,SIRT1,JAK2,SMARCB1,MAPK1,DICER1,HNF4A,JAG1,E2F1,RBBP8,XIAP,FMR1,GATA1,GSK3A,MET,TGFBR1,MAPK8,DLX4,NFKB1,PPARGC1A,FOXM1,GAPDH,GPLD1,SRF,GHR,DROSHA,ACVR1,ARID3A,PARK7,GADD45A,STK11,KMT2A,MYB,DUSP1,PIK3CA,NEUROG3,SOX4,IRF1,GFAP,PPT1,RAF1,PPARG,KRAS,MBD2,VHL,MYCN,APC,SYNCRIP,CDK4,GATA4…
1	!	0.00971	461	193	95	0.492	0.206	GO:0009892	BP	4	negative regulation of metabolic process	2	KDM1A,UPF1,BRCA1,PIAS1,HDAC9,HIPK2,POU1F1,MEF2A,FGFR1,GSK3B,MECOM,ESR1,SIRT1,SMARCB1,DICER1,E2F1,RBBP8,XIAP,FMR1,GATA1,GSK3A,DLX4,NFKB1,PPARGC1A,FOXM1,GAPDH,GPLD1,SRF,DROSHA,PARK7,GADD45A,STK11,MYB,DUSP1,NEUROG3,SOX4,IRF1,RAF1,PPARG,MBD2,VHL,MYCN,APC,SYNCRIP,IL10,KLF4,MYC,TET1,RB1,TP53,APP,AKT1,PRDM16,HES6,EGFR,OGT,NOTCH1,ATM,THRB,NR4A2,KLHL40,CSTB,SQSTM1,NFIA,RYBP,TSC1,MAPK7,CTNNB1,BMI1,STAT3,ME…
1	!	0.0364	435	193	89	0.461	0.205	GO:0010605	BP	4	negative regulation of macromolecule metabolic process	3	KDM1A,UPF1,BRCA1,PIAS1,HDAC9,HIPK2,POU1F1,MEF2A,FGFR1,GSK3B,MECOM,ESR1,SIRT1,SMARCB1,DICER1,E2F1,RBBP8,XIAP,FMR1,GATA1,GSK3A,DLX4,NFKB1,PPARGC1A,FOXM1,GAPDH,SRF,DROSHA,PARK7,GADD45A,MYB,DUSP1,NEUROG3,SOX4,IRF1,RAF1,PPARG,MBD2,VHL,APC,SYNCRIP,IL10,KLF4,MYC,TET1,RB1,TP53,APP,AKT1,PRDM16,HES6,EGFR,OGT,NOTCH1,ATM,THRB,NR4A2,KLHL40,CSTB,SQSTM1,NFIA,RYBP,TSC1,MAPK7,CTNNB1,BMI1,STAT3,MECP2,PTEN,ZNF217,R…
1	!	0.00067	175	193	49	0.254	0.28	GO:0051248	BP	4	negative regulation of protein metabolic process	4	KDM1A,UPF1,BRCA1,MECOM,ESR1,SIRT1,SMARCB1,DICER1,XIAP,FMR1,NFKB1,PPARGC1A,FOXM1,GAPDH,DROSHA,PARK7,GADD45A,DUSP1,SOX4,RAF1,APC,SYNCRIP,IL10,KLF4,MYC,RB1,APP,AKT1,EGFR,OGT,KLHL40,CSTB,TSC1,MAPK7,CTNNB1,STAT3,MECP2,PTEN,RELA,TRIB1,INSM1,SOCS3,PARK2,NR2F2,LRRK2,HDAC2,SRC,DMD,POU5F1
1	!	0.0464	82	193	26	0.135	0.317	GO:0044723	BP	4	single-organism carbohydrate metabolic process	1	IGF1,POU1F1,GSK3B,SIRT1,GSK3A,NFKB1,PPARGC1A,GAPDH,GPLD1,PCDH12,PIK3CA,MYC,TET1,PFKL,AKT1,OGT,STAT3,MECP2,ONECUT1,INSR,PTEN,LEP,IDH2,PARK2,IRS2,SRC
1	!	0.0165	44	193	18	0.093	0.409	GO:0005996	BP	4	monosaccharide metabolic process	2	IGF1,GSK3B,SIRT1,GSK3A,PPARGC1A,GAPDH,GPLD1,PIK3CA,MYC,PFKL,AKT1,OGT,ONECUT1,INSR,LEP,PARK2,IRS2,SRC
1	!	0.0165	44	193	18	0.093	0.409	GO:0019318	BP	4	hexose metabolic process	3	IGF1,GSK3B,SIRT1,GSK3A,PPARGC1A,GAPDH,GPLD1,PIK3CA,MYC,PFKL,AKT1,OGT,ONECUT1,INSR,LEP,PARK2,IRS2,SRC
1	!	0.0165	44	193	18	0.093	0.409	GO:0006006	BP	4	glucose metabolic process	4	IGF1,GSK3B,SIRT1,GSK3A,PPARGC1A,GAPDH,GPLD1,PIK3CA,MYC,PFKL,AKT1,OGT,ONECUT1,INSR,LEP,PARK2,IRS2,SRC
1	!	0.0169	78	193	26	0.135	0.333	GO:0044057	BP	4	regulation of system process	1	IGF1,ADRB1,MEF2A,PRKACA,FGFR1,GSK3B,JAK2,DICER1,FMR1,GSK3A,PPARGC1A,SRF,SGK1,GATA4,IL10,KLF4,FTO,AKT1,EGFR,THRB,MECP2,NLGN1,PTEN,LEP,NLGN3,DMD
1	!	0.00548	527	193	106	0.549	0.201	GO:0048583	BP	4	regulation of response to stimulus	1	CFTR,KDM1A,BTK,BRCA1,IGF1,PIAS1,MAP2K3,ADRB1,HIPK2,POU1F1,ERBB3,MAP2K4,FGFR3,PRKACA,FGFR1,RIF1,GSK3B,MECOM,ESR1,SIRT1,JAK2,SMARCB1,MAPK1,JAG1,E2F1,RBBP8,XIAP,FMR1,GATA1,GSK3A,MET,TGFBR1,MAPK8,NFKB1,PPARGC1A,FOXM1,GPLD1,GHR,DROSHA,ACVR1,PARK7,GADD45A,STK11,KMT2A,MYB,DUSP1,PIK3CA,SOX4,IRF1,RAF1,PPARG,KRAS,MBD2,APC,GATA4,IL10,IL1RN,KLF4,MYC,RB1,KSR1,TP53,ERBB2,APP,AKT1,PRDM16,EGFR,OGT,NOTCH1,ATM,NR4…
1	!	0.0107	223	193	55	0.285	0.247	GO:0048585	BP	4	negative regulation of response to stimulus	1	KDM1A,BRCA1,IGF1,HIPK2,ERBB3,PRKACA,GSK3B,MECOM,ESR1,SIRT1,GATA1,GSK3A,MET,TGFBR1,NFKB1,FOXM1,ACVR1,PARK7,STK11,DUSP1,RAF1,PPARG,APC,IL10,IL1RN,KLF4,MYC,RB1,AKT1,PRDM16,EGFR,NOTCH1,ATM,NR4A2,LMNA,CTLA4,TSC1,MAPK7,CTNNB1,ONECUT1,PRKCDBP,PTEN,RELA,TRIB1,LEP,SOX2,SOCS3,AMER1,PARK2,LRRK2,NLGN3,SRC,HTT,PSAP,DMD
1	!	0.00129	346	193	79	0.409	0.228	GO:0048584	BP	4	positive regulation of response to stimulus	1	CFTR,BTK,BRCA1,IGF1,MAP2K3,ADRB1,HIPK2,ERBB3,MAP2K4,FGFR3,PRKACA,FGFR1,RIF1,GSK3B,ESR1,SIRT1,JAK2,SMARCB1,MAPK1,JAG1,E2F1,XIAP,FMR1,GSK3A,MET,TGFBR1,MAPK8,NFKB1,FOXM1,GPLD1,GHR,ACVR1,PARK7,GADD45A,STK11,KMT2A,MYB,PIK3CA,SOX4,IRF1,RAF1,KRAS,MBD2,GATA4,IL10,MYC,KSR1,TP53,ERBB2,AKT1,EGFR,NOTCH1,ATM,BRAF,CTLA4,SYK,CTNNB1,STAT3,NLGN1,PRKCDBP,ALK,INSR,PTEN,RELA,LEP,SOX2,TBK1,SOCS3,AMER1,PARK2,IRF7,LRRK…
1	!	0.00691	1053	193	176	0.912	0.167	GO:0050794	BP	4	regulation of cellular process	1	CFTR,KDM1A,UPF1,ABCB4,ZFX,PKD1,BTK,BRCA1,IGF1,PIAS1,MAP2K3,ADRB1,HDAC9,HIPK2,POU1F1,ERBB3,MAP2K4,FGFR3,MEF2A,PRKACA,FGFR1,RIF1,GSK3B,MECOM,ESR1,SIRT1,JAK2,SMARCB1,MAPK1,DICER1,HNF4A,CHRNA4,JAG1,E2F1,RBBP8,XIAP,FMR1,GATA1,RP1,KLF1,GSK3A,MET,NRF1,TGFBR1,KDM4C,MAPK8,TFAM,DLX4,NFKB1,PPARGC1A,FOXM1,GAPDH,GPLD1,TFEB,SRF,GHR,DROSHA,ACVR1,SDC1,ARID3A,PARK7,GADD45A,STK11,KMT2A,MYB,SGK1,DUSP1,PIK3CA,NEUROG…
1	!	1.69e-08	746	193	151	0.782	0.202	GO:0048522	BP	4	positive regulation of cellular process	2	CFTR,KDM1A,UPF1,ABCB4,PKD1,BTK,BRCA1,IGF1,PIAS1,MAP2K3,ADRB1,HDAC9,HIPK2,POU1F1,ERBB3,MAP2K4,FGFR3,MEF2A,PRKACA,FGFR1,RIF1,GSK3B,MECOM,ESR1,SIRT1,JAK2,SMARCB1,MAPK1,DICER1,HNF4A,JAG1,E2F1,XIAP,FMR1,GATA1,KLF1,GSK3A,MET,NRF1,TGFBR1,KDM4C,MAPK8,TFAM,NFKB1,PPARGC1A,FOXM1,GPLD1,TFEB,SRF,GHR,ACVR1,SDC1,ARID3A,PARK7,GADD45A,STK11,KMT2A,MYB,DUSP1,PIK3CA,NEUROG3,HOXC13,STAU1,SOX4,IRF1,NRL,GFAP,PPT1,RAF1,…
1	!	0.0237	49	193	19	0.098	0.388	GO:0010506	BP	4	regulation of autophagy	2	SIRT1,GSK3A,MET,MAPK8,GAPDH,TFEB,PARK7,STK11,GFAP,GATA4,AKT1,ATM,SQSTM1,TSC1,LEP,TBK1,PARK2,LRRK2,PSAP
1	!	3.57e-06	665	193	135	0.699	0.203	GO:0048523	BP	4	negative regulation of cellular process	2	KDM1A,UPF1,PKD1,BRCA1,IGF1,PIAS1,HDAC9,HIPK2,POU1F1,ERBB3,MAP2K4,MEF2A,PRKACA,FGFR1,GSK3B,MECOM,ESR1,SIRT1,JAK2,SMARCB1,MAPK1,DICER1,HNF4A,JAG1,E2F1,RBBP8,XIAP,FMR1,GATA1,GSK3A,MET,TGFBR1,MAPK8,DLX4,NFKB1,PPARGC1A,FOXM1,GAPDH,GPLD1,SRF,GHR,DROSHA,ACVR1,ARID3A,PARK7,GADD45A,STK11,KMT2A,MYB,DUSP1,PIK3CA,NEUROG3,SOX4,IRF1,GFAP,PPT1,RAF1,PPARG,KRAS,MBD2,VHL,MYCN,APC,SYNCRIP,CDK4,GATA4,IL10,IL1RN,KLF4…
1	!	5.57e-05	319	193	78	0.404	0.245	GO:0042127	BP	4	regulation of cell proliferation	2	KDM1A,BTK,BRCA1,IGF1,PIAS1,HIPK2,POU1F1,ERBB3,FGFR3,FGFR1,ESR1,SIRT1,JAK2,SMARCB1,MAPK1,DICER1,HNF4A,JAG1,E2F1,XIAP,GATA1,TGFBR1,KDM4C,PPARGC1A,FOXM1,GPLD1,SRF,STK11,KMT2A,SGK1,SOX4,IRF1,GFAP,RAF1,PPARG,KRAS,MBD2,VHL,MYCN,APC,CDK4,IL10,KLF4,MYC,TET1,RB1,FTO,TP53,ERBB2,AKT1,EGFR,NOTCH1,ATM,ING1,BRAF,LMNA,CTLA4,SYK,TSC1,CTNNB1,BMI1,STAT3,MECP2,INSR,PTEN,RELA,TRIB1,INSM1,LEP,SUZ12,SOX2,WT1,NR2F2,IRS…
1	!	1.4e-06	808	193	155	0.803	0.192	GO:0031323	BP	4	regulation of cellular metabolic process	2	KDM1A,UPF1,ZFX,PKD1,BTK,BRCA1,IGF1,PIAS1,MAP2K3,ADRB1,HDAC9,HIPK2,POU1F1,ERBB3,MAP2K4,FGFR3,MEF2A,PRKACA,FGFR1,RIF1,GSK3B,MECOM,ESR1,SIRT1,JAK2,SMARCB1,MAPK1,DICER1,HNF4A,JAG1,E2F1,RBBP8,XIAP,FMR1,GATA1,KLF1,GSK3A,MET,NRF1,TGFBR1,KDM4C,MAPK8,TFAM,DLX4,NFKB1,PPARGC1A,FOXM1,GAPDH,GPLD1,TFEB,SRF,GHR,DROSHA,ACVR1,ARID3A,PARK7,GADD45A,STK11,KMT2A,MYB,SGK1,DUSP1,PIK3CA,NEUROG3,HOXC13,SOX4,IRF1,NRL,RAF1…
1	!	1.15e-05	681	193	136	0.705	0.2	GO:0031326	BP	4	regulation of cellular biosynthetic process	3	KDM1A,UPF1,ZFX,PKD1,BTK,BRCA1,IGF1,PIAS1,MAP2K3,ADRB1,HDAC9,HIPK2,POU1F1,MAP2K4,MEF2A,FGFR1,GSK3B,MECOM,ESR1,SIRT1,JAK2,SMARCB1,MAPK1,DICER1,HNF4A,JAG1,E2F1,RBBP8,XIAP,FMR1,GATA1,KLF1,GSK3A,MET,NRF1,TGFBR1,KDM4C,MAPK8,TFAM,DLX4,NFKB1,PPARGC1A,FOXM1,GAPDH,GPLD1,TFEB,SRF,DROSHA,ACVR1,ARID3A,PARK7,KMT2A,MYB,SGK1,DUSP1,NEUROG3,HOXC13,SOX4,IRF1,NRL,RAF1,PPARG,KRAS,MBD2,VHL,MYCN,SYNCRIP,CDK4,GATA4,IL10…
1	!	2.44e-06	648	193	133	0.689	0.205	GO:2000112	BP	4	regulation of cellular macromolecule biosynthetic process	4	KDM1A,UPF1,ZFX,PKD1,BTK,BRCA1,IGF1,PIAS1,MAP2K3,HDAC9,HIPK2,POU1F1,MAP2K4,MEF2A,FGFR1,GSK3B,MECOM,ESR1,SIRT1,JAK2,SMARCB1,MAPK1,DICER1,HNF4A,JAG1,E2F1,RBBP8,XIAP,FMR1,GATA1,KLF1,GSK3A,MET,NRF1,TGFBR1,KDM4C,MAPK8,TFAM,DLX4,NFKB1,PPARGC1A,FOXM1,GAPDH,TFEB,SRF,DROSHA,ACVR1,ARID3A,PARK7,KMT2A,MYB,SGK1,DUSP1,NEUROG3,HOXC13,SOX4,IRF1,NRL,RAF1,PPARG,KRAS,MBD2,VHL,MYCN,SYNCRIP,CDK4,GATA4,IL10,KLF4,MYC,TE…
1	!	2.07e-05	657	193	132	0.684	0.201	GO:0019219	BP	4	regulation of nucleobase-containing compound metabolic process	3	KDM1A,UPF1,ZFX,PKD1,BTK,BRCA1,IGF1,PIAS1,MAP2K3,ADRB1,HDAC9,HIPK2,POU1F1,MAP2K4,MEF2A,FGFR1,RIF1,GSK3B,MECOM,ESR1,SIRT1,JAK2,SMARCB1,MAPK1,DICER1,HNF4A,JAG1,E2F1,RBBP8,XIAP,FMR1,GATA1,KLF1,GSK3A,MET,NRF1,TGFBR1,KDM4C,MAPK8,TFAM,DLX4,NFKB1,PPARGC1A,FOXM1,TFEB,SRF,DROSHA,ACVR1,ARID3A,PARK7,KMT2A,MYB,SGK1,DUSP1,PIK3CA,NEUROG3,HOXC13,SOX4,IRF1,NRL,RAF1,PPARG,KRAS,MBD2,VHL,MYCN,GATA4,IL10,KLF4,MYC,TET…
1	!	0.000192	619	193	124	0.642	0.2	GO:0051252	BP	4	regulation of RNA metabolic process	4	KDM1A,UPF1,ZFX,PKD1,BTK,BRCA1,IGF1,PIAS1,MAP2K3,HDAC9,HIPK2,POU1F1,MEF2A,FGFR1,GSK3B,MECOM,ESR1,SIRT1,JAK2,SMARCB1,MAPK1,DICER1,HNF4A,JAG1,E2F1,RBBP8,XIAP,FMR1,GATA1,KLF1,MET,NRF1,TGFBR1,KDM4C,MAPK8,TFAM,DLX4,NFKB1,PPARGC1A,FOXM1,TFEB,SRF,DROSHA,ACVR1,ARID3A,PARK7,KMT2A,MYB,SGK1,NEUROG3,HOXC13,SOX4,IRF1,NRL,RAF1,PPARG,KRAS,MBD2,VHL,MYCN,GATA4,IL10,KLF4,MYC,TET1,RB1,TCF12,TP53,ZNF750,ERBB2,APP,AKT…
1	!	0.000677	609	193	121	0.627	0.199	GO:2001141	BP	4	regulation of RNA biosynthetic process	5	KDM1A,ZFX,PKD1,BTK,BRCA1,IGF1,PIAS1,MAP2K3,HDAC9,HIPK2,POU1F1,MEF2A,FGFR1,GSK3B,MECOM,ESR1,SIRT1,JAK2,SMARCB1,MAPK1,DICER1,HNF4A,JAG1,E2F1,RBBP8,XIAP,GATA1,KLF1,MET,NRF1,TGFBR1,KDM4C,MAPK8,TFAM,DLX4,NFKB1,PPARGC1A,FOXM1,TFEB,SRF,ACVR1,ARID3A,PARK7,KMT2A,MYB,SGK1,NEUROG3,HOXC13,SOX4,IRF1,NRL,RAF1,PPARG,KRAS,MBD2,VHL,MYCN,GATA4,IL10,KLF4,MYC,TET1,RB1,TCF12,TP53,ZNF750,ERBB2,APP,AKT1,PRDM16,HES6,EGF…
1	!	0.000423	605	193	121	0.627	0.2	GO:1903506	BP	4	regulation of nucleic acid-templated transcription	6	KDM1A,ZFX,PKD1,BTK,BRCA1,IGF1,PIAS1,MAP2K3,HDAC9,HIPK2,POU1F1,MEF2A,FGFR1,GSK3B,MECOM,ESR1,SIRT1,JAK2,SMARCB1,MAPK1,DICER1,HNF4A,JAG1,E2F1,RBBP8,XIAP,GATA1,KLF1,MET,NRF1,TGFBR1,KDM4C,MAPK8,TFAM,DLX4,NFKB1,PPARGC1A,FOXM1,TFEB,SRF,ACVR1,ARID3A,PARK7,KMT2A,MYB,SGK1,NEUROG3,HOXC13,SOX4,IRF1,NRL,RAF1,PPARG,KRAS,MBD2,VHL,MYCN,GATA4,IL10,KLF4,MYC,TET1,RB1,TCF12,TP53,ZNF750,ERBB2,APP,AKT1,PRDM16,HES6,EGF…
1	!	0.000296	602	193	121	0.627	0.201	GO:0006355	BP	4	regulation of transcription, DNA-templated	7	KDM1A,ZFX,PKD1,BTK,BRCA1,IGF1,PIAS1,MAP2K3,HDAC9,HIPK2,POU1F1,MEF2A,FGFR1,GSK3B,MECOM,ESR1,SIRT1,JAK2,SMARCB1,MAPK1,DICER1,HNF4A,JAG1,E2F1,RBBP8,XIAP,GATA1,KLF1,MET,NRF1,TGFBR1,KDM4C,MAPK8,TFAM,DLX4,NFKB1,PPARGC1A,FOXM1,TFEB,SRF,ACVR1,ARID3A,PARK7,KMT2A,MYB,SGK1,NEUROG3,HOXC13,SOX4,IRF1,NRL,RAF1,PPARG,KRAS,MBD2,VHL,MYCN,GATA4,IL10,KLF4,MYC,TET1,RB1,TCF12,TP53,ZNF750,ERBB2,APP,AKT1,PRDM16,HES6,EGF…
1	!	0.0024	449	193	95	0.492	0.212	GO:0006357	BP	4	regulation of transcription from RNA polymerase II promoter	8	KDM1A,PKD1,BRCA1,IGF1,PIAS1,HDAC9,HIPK2,POU1F1,MEF2A,FGFR1,GSK3B,ESR1,SIRT1,SMARCB1,DICER1,HNF4A,JAG1,E2F1,RBBP8,XIAP,GATA1,MET,NRF1,KDM4C,TFAM,DLX4,NFKB1,PPARGC1A,FOXM1,TFEB,SRF,ACVR1,ARID3A,PARK7,KMT2A,MYB,NEUROG3,HOXC13,SOX4,IRF1,NRL,RAF1,PPARG,MBD2,VHL,MYCN,GATA4,IL10,KLF4,MYC,TET1,RB1,TCF12,TP53,ZNF750,APP,AKT1,PRDM16,HES6,EGFR,OGT,NOTCH1,THRB,FLI1,NR4A2,RUNX1,AIRE,LMNA,SQSTM1,NFIA,RYBP,EBF1…
1	!	1.47e-06	265	193	72	0.373	0.272	GO:0051174	BP	4	regulation of phosphorus metabolic process	3	PKD1,IGF1,MAP2K3,ADRB1,HIPK2,POU1F1,ERBB3,MAP2K4,FGFR3,PRKACA,FGFR1,GSK3B,MECOM,SIRT1,JAK2,MAPK1,FMR1,GATA1,GSK3A,TGFBR1,PPARGC1A,FOXM1,GPLD1,GHR,ACVR1,PARK7,GADD45A,STK11,DUSP1,PIK3CA,RAF1,KRAS,APC,CDK4,KLF4,MYC,RB1,KSR1,TP53,ERBB2,APP,AKT1,EGFR,OGT,ATM,BRAF,SQSTM1,SYK,ABCA1,TSC1,MAPK7,CTNNB1,STAT3,PRKCDBP,ALK,INSR,PTEN,TRIB1,INSM1,LEP,SOX2,TBK1,SOCS3,PARK2,NR2F2,IRS2,LRRK2,HDAC2,SRC,HTT,PSAP,DMD
1	!	1.47e-06	265	193	72	0.373	0.272	GO:0019220	BP	4	regulation of phosphate metabolic process	4	PKD1,IGF1,MAP2K3,ADRB1,HIPK2,POU1F1,ERBB3,MAP2K4,FGFR3,PRKACA,FGFR1,GSK3B,MECOM,SIRT1,JAK2,MAPK1,FMR1,GATA1,GSK3A,TGFBR1,PPARGC1A,FOXM1,GPLD1,GHR,ACVR1,PARK7,GADD45A,STK11,DUSP1,PIK3CA,RAF1,KRAS,APC,CDK4,KLF4,MYC,RB1,KSR1,TP53,ERBB2,APP,AKT1,EGFR,OGT,ATM,BRAF,SQSTM1,SYK,ABCA1,TSC1,MAPK7,CTNNB1,STAT3,PRKCDBP,ALK,INSR,PTEN,TRIB1,INSM1,LEP,SOX2,TBK1,SOCS3,PARK2,NR2F2,IRS2,LRRK2,HDAC2,SRC,HTT,PSAP,DMD
1	!	6.1e-06	240	193	66	0.342	0.275	GO:0042325	BP	4	regulation of phosphorylation	5	PKD1,IGF1,MAP2K3,HIPK2,ERBB3,MAP2K4,FGFR3,PRKACA,FGFR1,GSK3B,MECOM,SIRT1,JAK2,MAPK1,FMR1,GATA1,TGFBR1,PPARGC1A,FOXM1,GHR,ACVR1,PARK7,GADD45A,STK11,DUSP1,PIK3CA,RAF1,KRAS,APC,CDK4,KLF4,MYC,RB1,KSR1,TP53,ERBB2,APP,AKT1,EGFR,OGT,ATM,BRAF,SQSTM1,SYK,TSC1,MAPK7,CTNNB1,STAT3,PRKCDBP,ALK,INSR,PTEN,TRIB1,INSM1,LEP,SOX2,TBK1,SOCS3,PARK2,NR2F2,IRS2,LRRK2,HDAC2,SRC,PSAP,DMD
1	!	0.00126	133	193	40	0.207	0.301	GO:0043549	BP	4	regulation of kinase activity	6	PKD1,IGF1,MAP2K3,ERBB3,MAP2K4,FGFR3,PRKACA,FGFR1,SIRT1,JAK2,MAPK1,TGFBR1,GHR,PARK7,GADD45A,STK11,DUSP1,RAF1,KRAS,APC,CDK4,RB1,ERBB2,APP,AKT1,EGFR,SYK,TSC1,MAPK7,ALK,INSR,PTEN,TRIB1,LEP,SOCS3,PARK2,NR2F2,IRS2,LRRK2,SRC
1	!	0.00548	27	193	14	0.073	0.519	GO:0043467	BP	4	regulation of generation of precursor metabolites and energy	3	IGF1,GSK3B,GSK3A,PPARGC1A,PARK7,PIK3CA,MYC,AKT1,PRDM16,OGT,STAT3,PRKCDBP,INSR,IRS2
1	!	4.34e-08	572	193	126	0.653	0.22	GO:0031325	BP	4	positive regulation of cellular metabolic process	3	KDM1A,UPF1,PKD1,BRCA1,IGF1,PIAS1,MAP2K3,ADRB1,HIPK2,POU1F1,ERBB3,MAP2K4,FGFR3,MEF2A,PRKACA,FGFR1,RIF1,GSK3B,MECOM,ESR1,SIRT1,JAK2,SMARCB1,MAPK1,HNF4A,JAG1,E2F1,XIAP,FMR1,GATA1,KLF1,GSK3A,MET,NRF1,TGFBR1,TFAM,NFKB1,PPARGC1A,FOXM1,GPLD1,TFEB,SRF,GHR,ACVR1,ARID3A,PARK7,GADD45A,STK11,KMT2A,MYB,PIK3CA,NEUROG3,HOXC13,SOX4,IRF1,NRL,RAF1,PPARG,KRAS,VHL,MYCN,CDK4,GATA4,IL10,KLF4,MYC,TET1,RB1,TCF12,KSR1,TP…
1	!	0.000145	193	193	54	0.28	0.28	GO:0010562	BP	4	positive regulation of phosphorus metabolic process	4	PKD1,IGF1,MAP2K3,ADRB1,HIPK2,POU1F1,ERBB3,MAP2K4,FGFR3,PRKACA,FGFR1,GSK3B,SIRT1,JAK2,MAPK1,FMR1,GATA1,GSK3A,TGFBR1,PPARGC1A,GPLD1,GHR,ACVR1,PARK7,GADD45A,STK11,PIK3CA,RAF1,KRAS,MYC,KSR1,TP53,ERBB2,AKT1,EGFR,ATM,BRAF,SQSTM1,SYK,ABCA1,CTNNB1,STAT3,PRKCDBP,ALK,INSR,PTEN,LEP,SOX2,TBK1,SOCS3,LRRK2,HDAC2,SRC,PSAP
1	!	0.000145	193	193	54	0.28	0.28	GO:0045937	BP	4	positive regulation of phosphate metabolic process	5	PKD1,IGF1,MAP2K3,ADRB1,HIPK2,POU1F1,ERBB3,MAP2K4,FGFR3,PRKACA,FGFR1,GSK3B,SIRT1,JAK2,MAPK1,FMR1,GATA1,GSK3A,TGFBR1,PPARGC1A,GPLD1,GHR,ACVR1,PARK7,GADD45A,STK11,PIK3CA,RAF1,KRAS,MYC,KSR1,TP53,ERBB2,AKT1,EGFR,ATM,BRAF,SQSTM1,SYK,ABCA1,CTNNB1,STAT3,PRKCDBP,ALK,INSR,PTEN,LEP,SOX2,TBK1,SOCS3,LRRK2,HDAC2,SRC,PSAP
1	!	0.00218	176	193	48	0.249	0.273	GO:0042327	BP	4	positive regulation of phosphorylation	6	PKD1,IGF1,MAP2K3,HIPK2,ERBB3,MAP2K4,FGFR3,PRKACA,FGFR1,GSK3B,SIRT1,JAK2,MAPK1,FMR1,GATA1,TGFBR1,GHR,ACVR1,PARK7,GADD45A,STK11,PIK3CA,RAF1,KRAS,MYC,KSR1,TP53,ERBB2,AKT1,EGFR,ATM,BRAF,SQSTM1,SYK,CTNNB1,STAT3,PRKCDBP,ALK,INSR,PTEN,LEP,SOX2,TBK1,SOCS3,LRRK2,HDAC2,SRC,PSAP
1	!	1.82e-05	425	193	97	0.503	0.228	GO:0045935	BP	4	positive regulation of nucleobase-containing compound metabolic process	4	KDM1A,UPF1,PKD1,BRCA1,IGF1,PIAS1,MAP2K3,ADRB1,HIPK2,POU1F1,MAP2K4,MEF2A,RIF1,GSK3B,MECOM,ESR1,SIRT1,SMARCB1,MAPK1,HNF4A,JAG1,E2F1,GATA1,KLF1,GSK3A,MET,NRF1,TGFBR1,TFAM,NFKB1,PPARGC1A,FOXM1,TFEB,SRF,ACVR1,ARID3A,PARK7,KMT2A,MYB,NEUROG3,HOXC13,SOX4,IRF1,NRL,RAF1,PPARG,VHL,MYCN,GATA4,IL10,KLF4,MYC,TET1,RB1,TCF12,TP53,ZNF750,ERBB2,APP,AKT1,PRDM16,EGFR,OGT,NOTCH1,ATM,THRB,FLI1,ZFP36L2,NR4A2,ING1,RUNX1…
1	!	1.99e-05	389	193	91	0.472	0.234	GO:0051254	BP	4	positive regulation of RNA metabolic process	5	KDM1A,UPF1,PKD1,BRCA1,IGF1,PIAS1,MAP2K3,HIPK2,POU1F1,MEF2A,GSK3B,MECOM,ESR1,SIRT1,SMARCB1,MAPK1,HNF4A,JAG1,E2F1,GATA1,KLF1,MET,NRF1,TGFBR1,TFAM,NFKB1,PPARGC1A,FOXM1,TFEB,SRF,ACVR1,ARID3A,PARK7,KMT2A,MYB,NEUROG3,HOXC13,SOX4,IRF1,NRL,RAF1,PPARG,VHL,MYCN,GATA4,IL10,KLF4,MYC,TET1,RB1,TCF12,TP53,ZNF750,ERBB2,APP,AKT1,PRDM16,EGFR,OGT,NOTCH1,THRB,FLI1,ZFP36L2,NR4A2,ING1,RUNX1,AIRE,LMNA,SQSTM1,NFIA,EBF1,…
1	!	2.23e-05	445	193	100	0.518	0.225	GO:0031328	BP	4	positive regulation of cellular biosynthetic process	4	KDM1A,PKD1,BRCA1,IGF1,PIAS1,MAP2K3,ADRB1,HIPK2,POU1F1,MAP2K4,MEF2A,GSK3B,MECOM,ESR1,SIRT1,JAK2,SMARCB1,MAPK1,HNF4A,JAG1,E2F1,FMR1,GATA1,KLF1,GSK3A,MET,NRF1,TGFBR1,TFAM,NFKB1,PPARGC1A,FOXM1,GPLD1,TFEB,SRF,ACVR1,ARID3A,PARK7,KMT2A,MYB,NEUROG3,HOXC13,SOX4,IRF1,NRL,RAF1,PPARG,VHL,MYCN,CDK4,GATA4,IL10,KLF4,MYC,TET1,RB1,TCF12,TP53,ZNF750,ERBB2,APP,AKT1,PRDM16,EGFR,OGT,NOTCH1,ATM,THRB,FLI1,NR4A2,ING1,RU…
1	!	5.73e-05	384	193	89	0.461	0.232	GO:1902680	BP	4	positive regulation of RNA biosynthetic process	5	KDM1A,PKD1,BRCA1,IGF1,PIAS1,MAP2K3,HIPK2,POU1F1,MEF2A,GSK3B,MECOM,ESR1,SIRT1,SMARCB1,MAPK1,HNF4A,JAG1,E2F1,GATA1,KLF1,MET,NRF1,TGFBR1,TFAM,NFKB1,PPARGC1A,FOXM1,TFEB,SRF,ACVR1,ARID3A,PARK7,KMT2A,MYB,NEUROG3,HOXC13,SOX4,IRF1,NRL,RAF1,PPARG,VHL,MYCN,GATA4,IL10,KLF4,MYC,TET1,RB1,TCF12,TP53,ZNF750,ERBB2,APP,AKT1,PRDM16,EGFR,OGT,NOTCH1,THRB,FLI1,NR4A2,ING1,RUNX1,AIRE,LMNA,SQSTM1,NFIA,EBF1,MAPK7,CTNNB1,…
1	!	4.25e-05	382	193	89	0.461	0.233	GO:1903508	BP	4	positive regulation of nucleic acid-templated transcription	6	KDM1A,PKD1,BRCA1,IGF1,PIAS1,MAP2K3,HIPK2,POU1F1,MEF2A,GSK3B,MECOM,ESR1,SIRT1,SMARCB1,MAPK1,HNF4A,JAG1,E2F1,GATA1,KLF1,MET,NRF1,TGFBR1,TFAM,NFKB1,PPARGC1A,FOXM1,TFEB,SRF,ACVR1,ARID3A,PARK7,KMT2A,MYB,NEUROG3,HOXC13,SOX4,IRF1,NRL,RAF1,PPARG,VHL,MYCN,GATA4,IL10,KLF4,MYC,TET1,RB1,TCF12,TP53,ZNF750,ERBB2,APP,AKT1,PRDM16,EGFR,OGT,NOTCH1,THRB,FLI1,NR4A2,ING1,RUNX1,AIRE,LMNA,SQSTM1,NFIA,EBF1,MAPK7,CTNNB1,…
1	!	4.25e-05	382	193	89	0.461	0.233	GO:0045893	BP	4	positive regulation of transcription, DNA-templated	7	KDM1A,PKD1,BRCA1,IGF1,PIAS1,MAP2K3,HIPK2,POU1F1,MEF2A,GSK3B,MECOM,ESR1,SIRT1,SMARCB1,MAPK1,HNF4A,JAG1,E2F1,GATA1,KLF1,MET,NRF1,TGFBR1,TFAM,NFKB1,PPARGC1A,FOXM1,TFEB,SRF,ACVR1,ARID3A,PARK7,KMT2A,MYB,NEUROG3,HOXC13,SOX4,IRF1,NRL,RAF1,PPARG,VHL,MYCN,GATA4,IL10,KLF4,MYC,TET1,RB1,TCF12,TP53,ZNF750,ERBB2,APP,AKT1,PRDM16,EGFR,OGT,NOTCH1,THRB,FLI1,NR4A2,ING1,RUNX1,AIRE,LMNA,SQSTM1,NFIA,EBF1,MAPK7,CTNNB1,…
1	!	0.00666	445	193	93	0.482	0.209	GO:0031324	BP	4	negative regulation of cellular metabolic process	3	KDM1A,UPF1,BRCA1,PIAS1,HDAC9,HIPK2,POU1F1,MEF2A,FGFR1,GSK3B,MECOM,ESR1,SIRT1,SMARCB1,DICER1,E2F1,RBBP8,XIAP,FMR1,GATA1,GSK3A,DLX4,NFKB1,PPARGC1A,FOXM1,GAPDH,GPLD1,SRF,DROSHA,PARK7,GADD45A,MYB,DUSP1,NEUROG3,SOX4,IRF1,RAF1,PPARG,MBD2,VHL,MYCN,APC,SYNCRIP,IL10,KLF4,MYC,TET1,RB1,TP53,APP,AKT1,PRDM16,HES6,EGFR,OGT,NOTCH1,ATM,THRB,NR4A2,KLHL40,CSTB,SQSTM1,NFIA,RYBP,TSC1,MAPK7,CTNNB1,BMI1,STAT3,MECP2,PR…
1	!	8.5e-08	374	193	94	0.487	0.251	GO:0032268	BP	4	regulation of cellular protein metabolic process	3	KDM1A,UPF1,PKD1,BRCA1,IGF1,PIAS1,MAP2K3,HIPK2,ERBB3,MAP2K4,FGFR3,PRKACA,FGFR1,GSK3B,MECOM,ESR1,SIRT1,JAK2,SMARCB1,MAPK1,DICER1,XIAP,FMR1,GATA1,TGFBR1,MAPK8,NFKB1,PPARGC1A,FOXM1,GAPDH,GPLD1,GHR,DROSHA,ACVR1,PARK7,GADD45A,STK11,KMT2A,MYB,DUSP1,PIK3CA,SOX4,RAF1,PPARG,KRAS,APC,SYNCRIP,CDK4,IL10,KLF4,MYC,TET1,RB1,KSR1,TP53,ERBB2,APP,AKT1,EGFR,OGT,ATM,KLHL40,BRAF,CSTB,AIRE,SQSTM1,SYK,TSC1,MAPK7,CTNNB1,…
1	!	8.96e-09	289	193	81	0.42	0.28	GO:0031399	BP	4	regulation of protein modification process	4	KDM1A,PKD1,BRCA1,IGF1,PIAS1,MAP2K3,HIPK2,ERBB3,MAP2K4,FGFR3,PRKACA,FGFR1,GSK3B,MECOM,SIRT1,JAK2,SMARCB1,MAPK1,XIAP,FMR1,GATA1,TGFBR1,MAPK8,PPARGC1A,FOXM1,GHR,ACVR1,PARK7,GADD45A,STK11,KMT2A,MYB,DUSP1,PIK3CA,SOX4,RAF1,KRAS,APC,CDK4,KLF4,MYC,TET1,RB1,KSR1,TP53,ERBB2,APP,AKT1,EGFR,OGT,ATM,KLHL40,BRAF,SQSTM1,SYK,TSC1,MAPK7,CTNNB1,BMI1,STAT3,MECP2,PRKCDBP,ALK,INSR,PTEN,TRIB1,INSM1,LEP,BRMS1,SOX2,TBK1,…
1	!	2.44e-06	225	193	64	0.332	0.284	GO:0001932	BP	4	regulation of protein phosphorylation	5	PKD1,IGF1,MAP2K3,HIPK2,ERBB3,MAP2K4,FGFR3,PRKACA,FGFR1,GSK3B,MECOM,SIRT1,JAK2,MAPK1,FMR1,GATA1,TGFBR1,PPARGC1A,FOXM1,GHR,ACVR1,PARK7,GADD45A,STK11,DUSP1,PIK3CA,RAF1,KRAS,APC,CDK4,KLF4,MYC,RB1,KSR1,TP53,ERBB2,APP,AKT1,EGFR,ATM,BRAF,SQSTM1,SYK,TSC1,MAPK7,CTNNB1,STAT3,PRKCDBP,ALK,INSR,PTEN,TRIB1,INSM1,LEP,SOX2,TBK1,SOCS3,PARK2,NR2F2,LRRK2,HDAC2,SRC,PSAP,DMD
1	!	0.00539	125	193	37	0.192	0.296	GO:0045859	BP	4	regulation of protein kinase activity	6	PKD1,IGF1,MAP2K3,ERBB3,MAP2K4,PRKACA,FGFR1,SIRT1,JAK2,MAPK1,TGFBR1,GHR,PARK7,GADD45A,STK11,DUSP1,RAF1,KRAS,APC,CDK4,RB1,ERBB2,APP,AKT1,EGFR,SYK,TSC1,MAPK7,ALK,INSR,PTEN,TRIB1,LEP,SOCS3,NR2F2,LRRK2,SRC
1	!	0.000561	169	193	48	0.249	0.284	GO:0032269	BP	4	negative regulation of cellular protein metabolic process	4	KDM1A,UPF1,BRCA1,MECOM,ESR1,SIRT1,SMARCB1,DICER1,XIAP,FMR1,NFKB1,PPARGC1A,FOXM1,GAPDH,DROSHA,PARK7,GADD45A,DUSP1,SOX4,RAF1,APC,SYNCRIP,IL10,KLF4,MYC,RB1,APP,AKT1,EGFR,OGT,KLHL40,CSTB,TSC1,MAPK7,CTNNB1,STAT3,MECP2,PTEN,TRIB1,INSM1,SOCS3,PARK2,NR2F2,LRRK2,HDAC2,SRC,DMD,POU5F1
1	!	3.77e-06	259	193	70	0.363	0.27	GO:0032270	BP	4	positive regulation of cellular protein metabolic process	4	KDM1A,PKD1,BRCA1,IGF1,PIAS1,MAP2K3,HIPK2,ERBB3,MAP2K4,FGFR3,PRKACA,FGFR1,GSK3B,ESR1,SIRT1,JAK2,SMARCB1,MAPK1,XIAP,FMR1,GATA1,TGFBR1,PPARGC1A,GPLD1,GHR,ACVR1,PARK7,GADD45A,STK11,KMT2A,MYB,PIK3CA,SOX4,RAF1,PPARG,KRAS,CDK4,KLF4,MYC,TET1,KSR1,TP53,ERBB2,AKT1,EGFR,OGT,ATM,BRAF,SQSTM1,SYK,CTNNB1,BMI1,STAT3,PRKCDBP,ALK,INSR,PTEN,TRIB1,LEP,BRMS1,SOX2,TBK1,SOCS3,AMER1,PARK2,LRRK2,HDAC2,SRC,PSAP,POU5F1
1	!	3.48e-07	206	193	62	0.321	0.301	GO:0031401	BP	4	positive regulation of protein modification process	5	KDM1A,PKD1,BRCA1,IGF1,PIAS1,MAP2K3,HIPK2,ERBB3,MAP2K4,FGFR3,PRKACA,FGFR1,GSK3B,SIRT1,JAK2,SMARCB1,MAPK1,XIAP,FMR1,GATA1,TGFBR1,PPARGC1A,GHR,ACVR1,PARK7,GADD45A,STK11,KMT2A,MYB,PIK3CA,SOX4,RAF1,KRAS,TET1,KSR1,TP53,ERBB2,AKT1,EGFR,OGT,ATM,BRAF,SQSTM1,SYK,CTNNB1,BMI1,STAT3,PRKCDBP,ALK,INSR,PTEN,LEP,BRMS1,SOX2,TBK1,SOCS3,AMER1,PARK2,LRRK2,HDAC2,SRC,PSAP
1	!	0.00187	170	193	47	0.244	0.276	GO:0001934	BP	4	positive regulation of protein phosphorylation	6	PKD1,IGF1,MAP2K3,HIPK2,ERBB3,MAP2K4,FGFR3,PRKACA,FGFR1,GSK3B,SIRT1,JAK2,MAPK1,FMR1,GATA1,TGFBR1,GHR,ACVR1,PARK7,GADD45A,STK11,PIK3CA,RAF1,KRAS,KSR1,TP53,ERBB2,AKT1,EGFR,ATM,BRAF,SQSTM1,SYK,CTNNB1,STAT3,PRKCDBP,ALK,INSR,PTEN,LEP,SOX2,TBK1,SOCS3,LRRK2,HDAC2,SRC,PSAP
1	!	0.00409	319	193	73	0.378	0.229	GO:0045595	BP	4	regulation of cell differentiation	2	KDM1A,BTK,IGF1,PIAS1,HDAC9,MEF2A,PRKACA,FGFR1,GSK3B,SIRT1,JAK2,MAPK1,DICER1,JAG1,E2F1,FMR1,GATA1,GSK3A,TGFBR1,NFKB1,SRF,GHR,DROSHA,ACVR1,STK11,MYB,NEUROG3,IRF1,GFAP,RAF1,PPARG,KRAS,VHL,MYCN,APC,GATA4,KLF4,MYC,RB1,TCF12,FTO,ERBB2,APP,AKT1,PRDM16,OGT,NOTCH1,ZFP36L2,BRAF,RUNX1,CTLA4,SYK,ABCA1,CTNNB1,STAT3,NLGN1,PTEN,RELA,TRIB1,INSM1,LEP,NR2C2,SUZ12,SOX2,SOCS3,PARK2,IRF7,INSIG1,LRRK2,NLGN3,HDAC2,DMD,…
1	!	1.07e-05	373	193	89	0.461	0.239	GO:0008219	BP	4	cell death	1	KDM1A,BTK,BRCA1,IGF1,PIAS1,HIPK2,ERBB3,MAP2K4,FGFR3,MEF2A,FGFR1,GSK3B,MECOM,ESR1,TRPM7,SIRT1,JAK2,MAPK1,DICER1,E2F1,XIAP,GATA1,GSK3A,MET,TGFBR1,MAPK8,NFKB1,PPARGC1A,GAPDH,GPLD1,GHR,ACVR1,PARK7,GADD45A,STK11,KMT2A,SGK1,DUSP1,PIK3CA,SOX4,IRF1,PPT1,RAF1,PPARG,KRAS,VHL,MYCN,APC,CDK4,IL10,KLF4,MYC,RB1,TP53,APP,AKT1,EGFR,OGT,NOTCH1,ATM,NR4A2,ING1,BRAF,LMNA,SQSTM1,CTLA4,RYBP,TSC1,MAPK7,CTNNB1,STAT3,MECP…
1	!	0.000158	355	193	83	0.43	0.234	GO:0012501	BP	4	programmed cell death	2	KDM1A,BTK,BRCA1,IGF1,PIAS1,HIPK2,ERBB3,MAP2K4,FGFR3,MEF2A,FGFR1,GSK3B,MECOM,ESR1,TRPM7,SIRT1,JAK2,MAPK1,DICER1,E2F1,XIAP,GATA1,GSK3A,MET,TGFBR1,MAPK8,NFKB1,PPARGC1A,GAPDH,GPLD1,ACVR1,PARK7,GADD45A,STK11,KMT2A,SGK1,DUSP1,PIK3CA,SOX4,IRF1,PPT1,RAF1,PPARG,KRAS,VHL,APC,CDK4,IL10,KLF4,MYC,RB1,TP53,APP,AKT1,EGFR,OGT,NOTCH1,ATM,NR4A2,BRAF,LMNA,SQSTM1,CTLA4,RYBP,MAPK7,CTNNB1,STAT3,MECP2,ALK,PTEN,RELA,LEP…
1	!	0.000493	351	193	81	0.42	0.231	GO:0006915	BP	4	apoptotic process	3	KDM1A,BTK,BRCA1,IGF1,PIAS1,HIPK2,ERBB3,MAP2K4,FGFR3,MEF2A,FGFR1,GSK3B,MECOM,ESR1,SIRT1,JAK2,MAPK1,DICER1,E2F1,XIAP,GATA1,GSK3A,TGFBR1,MAPK8,NFKB1,PPARGC1A,GAPDH,GPLD1,ACVR1,PARK7,GADD45A,STK11,KMT2A,SGK1,DUSP1,PIK3CA,SOX4,IRF1,PPT1,RAF1,PPARG,KRAS,VHL,APC,CDK4,IL10,KLF4,MYC,RB1,TP53,APP,AKT1,EGFR,OGT,NOTCH1,ATM,NR4A2,BRAF,LMNA,SQSTM1,CTLA4,RYBP,MAPK7,CTNNB1,STAT3,MECP2,ALK,PTEN,RELA,LEP,BRMS1,SOX…
1	!	0.00495	78	193	27	0.14	0.346	GO:0070997	BP	4	neuron death	2	HIPK2,ERBB3,MAP2K4,GSK3B,SIRT1,JAK2,PPARGC1A,GAPDH,GHR,PARK7,PIK3CA,PPT1,KRAS,RB1,TP53,APP,AKT1,ATM,NR4A2,BRAF,TSC1,CTNNB1,STAT3,MECP2,TBK1,PARK2,LRRK2
1	!	9.75e-05	311	193	76	0.394	0.244	GO:0010941	BP	4	regulation of cell death	2	KDM1A,BTK,BRCA1,IGF1,PIAS1,HIPK2,ERBB3,MAP2K4,FGFR1,GSK3B,MECOM,ESR1,SIRT1,JAK2,E2F1,XIAP,GATA1,GSK3A,MET,TGFBR1,MAPK8,NFKB1,PPARGC1A,GPLD1,GHR,ACVR1,PARK7,GADD45A,SGK1,DUSP1,PIK3CA,SOX4,PPT1,RAF1,PPARG,KRAS,VHL,MYCN,APC,CDK4,IL10,KLF4,MYC,TP53,AKT1,EGFR,NOTCH1,ATM,NR4A2,ING1,BRAF,LMNA,SQSTM1,CTLA4,TSC1,MAPK7,CTNNB1,STAT3,MECP2,ALK,PTEN,RELA,LEP,BRMS1,SOX2,TBK1,SOCS3,WT1,PARK2,IRF7,IRS2,LRRK2,HDA…
1	!	0.0485	73	193	24	0.124	0.329	GO:1901214	BP	4	regulation of neuron death	3	HIPK2,ERBB3,MAP2K4,GSK3B,SIRT1,JAK2,PPARGC1A,GHR,PARK7,PIK3CA,PPT1,KRAS,TP53,AKT1,ATM,NR4A2,BRAF,TSC1,CTNNB1,STAT3,MECP2,TBK1,PARK2,LRRK2
1	!	0.00141	294	193	70	0.363	0.238	GO:0043067	BP	4	regulation of programmed cell death	3	KDM1A,BTK,BRCA1,IGF1,PIAS1,HIPK2,ERBB3,MAP2K4,FGFR1,GSK3B,MECOM,ESR1,SIRT1,JAK2,E2F1,XIAP,GATA1,GSK3A,MET,TGFBR1,MAPK8,NFKB1,PPARGC1A,GPLD1,ACVR1,PARK7,GADD45A,SGK1,DUSP1,PIK3CA,SOX4,PPT1,RAF1,PPARG,KRAS,VHL,APC,CDK4,IL10,KLF4,MYC,TP53,AKT1,EGFR,NOTCH1,ATM,NR4A2,BRAF,LMNA,SQSTM1,CTLA4,MAPK7,CTNNB1,STAT3,MECP2,ALK,PTEN,RELA,LEP,BRMS1,SOX2,SOCS3,WT1,PARK2,IRF7,IRS2,LRRK2,HDAC2,SRC,HTT
1	!	0.00362	289	193	68	0.352	0.235	GO:0042981	BP	4	regulation of apoptotic process	4	KDM1A,BTK,BRCA1,IGF1,PIAS1,HIPK2,ERBB3,MAP2K4,FGFR1,GSK3B,ESR1,SIRT1,JAK2,E2F1,XIAP,GATA1,GSK3A,TGFBR1,MAPK8,NFKB1,PPARGC1A,GPLD1,ACVR1,PARK7,GADD45A,SGK1,DUSP1,PIK3CA,SOX4,PPT1,RAF1,PPARG,KRAS,VHL,APC,CDK4,IL10,KLF4,MYC,TP53,AKT1,EGFR,NOTCH1,ATM,NR4A2,BRAF,LMNA,SQSTM1,CTLA4,MAPK7,CTNNB1,STAT3,MECP2,ALK,PTEN,RELA,LEP,BRMS1,SOX2,SOCS3,WT1,PARK2,IRF7,IRS2,LRRK2,HDAC2,SRC,HTT
1	!	0.00201	218	193	56	0.29	0.257	GO:0060548	BP	4	negative regulation of cell death	2	KDM1A,BRCA1,IGF1,PIAS1,HIPK2,ERBB3,MAP2K4,GSK3B,MECOM,SIRT1,JAK2,XIAP,GATA1,MET,TGFBR1,MAPK8,NFKB1,PPARGC1A,GHR,ACVR1,PARK7,DUSP1,PIK3CA,SOX4,PPT1,RAF1,KRAS,VHL,IL10,KLF4,MYC,TP53,AKT1,EGFR,NOTCH1,NR4A2,BRAF,LMNA,SQSTM1,MAPK7,CTNNB1,STAT3,MECP2,PTEN,RELA,LEP,SOCS3,WT1,PARK2,IRF7,IRS2,LRRK2,HDAC2,SRC,HTT,PSAP
1	!	0.0462	51	193	19	0.098	0.373	GO:1901215	BP	4	negative regulation of neuron death	3	HIPK2,ERBB3,MAP2K4,SIRT1,JAK2,PPARGC1A,GHR,PARK7,PIK3CA,PPT1,KRAS,AKT1,NR4A2,BRAF,CTNNB1,STAT3,MECP2,PARK2,LRRK2
1	!	0.00343	205	193	53	0.275	0.259	GO:0043069	BP	4	negative regulation of programmed cell death	3	KDM1A,BRCA1,IGF1,PIAS1,HIPK2,ERBB3,MAP2K4,GSK3B,MECOM,SIRT1,JAK2,XIAP,GATA1,MET,TGFBR1,MAPK8,NFKB1,PPARGC1A,ACVR1,PARK7,DUSP1,PIK3CA,PPT1,RAF1,KRAS,VHL,IL10,KLF4,MYC,TP53,AKT1,EGFR,NOTCH1,NR4A2,BRAF,LMNA,SQSTM1,MAPK7,CTNNB1,STAT3,MECP2,PTEN,RELA,LEP,SOCS3,WT1,PARK2,IRF7,IRS2,LRRK2,HDAC2,SRC,HTT
1	!	0.0123	202	193	51	0.264	0.252	GO:0043066	BP	4	negative regulation of apoptotic process	4	KDM1A,BRCA1,IGF1,PIAS1,HIPK2,ERBB3,MAP2K4,GSK3B,SIRT1,JAK2,XIAP,GATA1,TGFBR1,MAPK8,NFKB1,PPARGC1A,ACVR1,PARK7,DUSP1,PIK3CA,PPT1,RAF1,KRAS,VHL,IL10,KLF4,MYC,TP53,AKT1,EGFR,NOTCH1,NR4A2,BRAF,LMNA,SQSTM1,MAPK7,CTNNB1,STAT3,MECP2,PTEN,RELA,LEP,SOCS3,WT1,PARK2,IRF7,IRS2,LRRK2,HDAC2,SRC,HTT
1	!	1.56e-05	474	193	105	0.544	0.222	GO:0023051	BP	4	regulation of signaling	1	CFTR,KDM1A,BRCA1,IGF1,PIAS1,MAP2K3,ADRB1,HIPK2,POU1F1,ERBB3,MAP2K4,FGFR3,PRKACA,FGFR1,GSK3B,MECOM,ESR1,SIRT1,JAK2,SMARCB1,MAPK1,HNF4A,JAG1,E2F1,RBBP8,XIAP,FMR1,GATA1,GSK3A,TGFBR1,MAPK8,NFKB1,PPARGC1A,FOXM1,GPLD1,SRF,GHR,ACVR1,PARK7,GADD45A,STK11,KMT2A,DUSP1,PIK3CA,STAU1,SOX4,IRF1,GFAP,RAF1,PPARG,KRAS,MBD2,APC,GATA4,IL10,IL1RN,KLF4,MYC,RB1,KSR1,TP53,ERBB2,PFKL,APP,AKT1,PRDM16,EGFR,OGT,NOTCH1,ATM,N…
1	!	0.000865	285	193	69	0.358	0.242	GO:0023056	BP	4	positive regulation of signaling	1	CFTR,IGF1,MAP2K3,ADRB1,HIPK2,ERBB3,MAP2K4,FGFR3,FGFR1,GSK3B,SIRT1,JAK2,SMARCB1,MAPK1,JAG1,E2F1,XIAP,FMR1,GSK3A,TGFBR1,MAPK8,NFKB1,GPLD1,GHR,ACVR1,PARK7,GADD45A,STK11,STAU1,SOX4,GFAP,RAF1,KRAS,MBD2,GATA4,IL10,KSR1,TP53,ERBB2,AKT1,EGFR,NOTCH1,ATM,BRAF,SYK,CTNNB1,STAT3,MECP2,NLGN1,PRKCDBP,ALK,INSR,PTEN,RELA,LEP,SOX2,TBK1,SOCS3,AMER1,PARK2,IRF7,IRS2,LRRK2,NLGN3,HDAC2,SRC,HTT,PSAP,SHANK3
1	!	0.00352	44	193	19	0.098	0.432	GO:0044262	BP	4	cellular carbohydrate metabolic process	1	IGF1,POU1F1,GSK3B,SIRT1,GSK3A,PPARGC1A,GPLD1,PCDH12,AKT1,OGT,STAT3,MECP2,INSR,PTEN,LEP,IDH2,PARK2,IRS2,SRC
1	!	0.0196	33	193	15	0.078	0.455	GO:0010675	BP	4	regulation of cellular carbohydrate metabolic process	2	IGF1,POU1F1,GSK3B,SIRT1,GSK3A,PPARGC1A,GPLD1,AKT1,OGT,STAT3,INSR,LEP,PARK2,IRS2,SRC
1	!	0.0346	27	193	13	0.067	0.481	GO:0010906	BP	4	regulation of glucose metabolic process	3	IGF1,GSK3B,SIRT1,GSK3A,PPARGC1A,GPLD1,AKT1,OGT,INSR,LEP,PARK2,IRS2,SRC
1	!	6.57e-06	468	193	105	0.544	0.224	GO:0010646	BP	4	regulation of cell communication	1	CFTR,KDM1A,BRCA1,IGF1,PIAS1,MAP2K3,ADRB1,HIPK2,POU1F1,ERBB3,MAP2K4,FGFR3,PRKACA,FGFR1,GSK3B,MECOM,ESR1,SIRT1,JAK2,SMARCB1,MAPK1,HNF4A,JAG1,E2F1,RBBP8,XIAP,FMR1,GATA1,GSK3A,TGFBR1,MAPK8,NFKB1,PPARGC1A,FOXM1,GPLD1,SRF,GHR,ACVR1,PARK7,GADD45A,STK11,KMT2A,DUSP1,PIK3CA,STAU1,SOX4,IRF1,GFAP,RAF1,PPARG,KRAS,MBD2,APC,GATA4,IL10,IL1RN,KLF4,MYC,RB1,KSR1,TP53,ERBB2,PFKL,APP,AKT1,PRDM16,EGFR,OGT,NOTCH1,ATM,N…
1	!	0.000238	206	193	56	0.29	0.272	GO:0010648	BP	4	negative regulation of cell communication	2	KDM1A,BRCA1,IGF1,HIPK2,ERBB3,PRKACA,GSK3B,MECOM,ESR1,SIRT1,FMR1,GATA1,GSK3A,TGFBR1,FOXM1,SRF,ACVR1,PARK7,STK11,DUSP1,RAF1,PPARG,APC,IL10,IL1RN,KLF4,MYC,RB1,PFKL,AKT1,PRDM16,EGFR,NOTCH1,ATM,NR4A2,BRAF,LMNA,TSC1,MAPK7,CTNNB1,ONECUT1,PRKCDBP,PTEN,RELA,TRIB1,LEP,SOX2,SOCS3,AMER1,PARK2,LRRK2,NLGN3,SRC,HTT,DMD,SHANK3
1	!	0.000865	285	193	69	0.358	0.242	GO:0010647	BP	4	positive regulation of cell communication	2	CFTR,IGF1,MAP2K3,ADRB1,HIPK2,ERBB3,MAP2K4,FGFR3,FGFR1,GSK3B,SIRT1,JAK2,SMARCB1,MAPK1,JAG1,E2F1,XIAP,FMR1,GSK3A,TGFBR1,MAPK8,NFKB1,GPLD1,GHR,ACVR1,PARK7,GADD45A,STK11,STAU1,SOX4,GFAP,RAF1,KRAS,MBD2,GATA4,IL10,KSR1,TP53,ERBB2,AKT1,EGFR,NOTCH1,ATM,BRAF,SYK,CTNNB1,STAT3,MECP2,NLGN1,PRKCDBP,ALK,INSR,PTEN,RELA,LEP,SOX2,TBK1,SOCS3,AMER1,PARK2,IRF7,IRS2,LRRK2,NLGN3,HDAC2,SRC,HTT,PSAP,SHANK3
1	!	0.00018	435	193	96	0.497	0.221	GO:0009966	BP	4	regulation of signal transduction	2	CFTR,KDM1A,BRCA1,IGF1,PIAS1,MAP2K3,ADRB1,HIPK2,POU1F1,ERBB3,MAP2K4,FGFR3,PRKACA,FGFR1,GSK3B,MECOM,ESR1,SIRT1,JAK2,SMARCB1,MAPK1,JAG1,E2F1,RBBP8,XIAP,GATA1,GSK3A,TGFBR1,MAPK8,NFKB1,PPARGC1A,FOXM1,GHR,ACVR1,PARK7,GADD45A,STK11,DUSP1,PIK3CA,SOX4,IRF1,RAF1,PPARG,KRAS,MBD2,APC,GATA4,IL10,IL1RN,KLF4,MYC,RB1,KSR1,TP53,ERBB2,APP,AKT1,PRDM16,EGFR,OGT,NOTCH1,ATM,NR4A2,BRAF,LMNA,SQSTM1,SYK,ABCA1,TSC1,MAPK7,…
1	!	0.000238	206	193	56	0.29	0.272	GO:0023057	BP	4	negative regulation of signaling	1	KDM1A,BRCA1,IGF1,HIPK2,ERBB3,PRKACA,GSK3B,MECOM,ESR1,SIRT1,FMR1,GATA1,GSK3A,TGFBR1,FOXM1,SRF,ACVR1,PARK7,STK11,DUSP1,RAF1,PPARG,APC,IL10,IL1RN,KLF4,MYC,RB1,PFKL,AKT1,PRDM16,EGFR,NOTCH1,ATM,NR4A2,BRAF,LMNA,TSC1,MAPK7,CTNNB1,ONECUT1,PRKCDBP,PTEN,RELA,TRIB1,LEP,SOX2,SOCS3,AMER1,PARK2,LRRK2,NLGN3,SRC,HTT,DMD,SHANK3
1	!	0.00241	187	193	50	0.259	0.267	GO:0009968	BP	4	negative regulation of signal transduction	2	KDM1A,BRCA1,IGF1,HIPK2,ERBB3,PRKACA,GSK3B,MECOM,ESR1,SIRT1,GATA1,GSK3A,TGFBR1,FOXM1,ACVR1,PARK7,STK11,DUSP1,RAF1,PPARG,APC,IL10,IL1RN,KLF4,MYC,RB1,AKT1,PRDM16,EGFR,NOTCH1,ATM,NR4A2,LMNA,TSC1,MAPK7,CTNNB1,ONECUT1,PRKCDBP,PTEN,RELA,TRIB1,SOX2,SOCS3,AMER1,PARK2,LRRK2,NLGN3,SRC,HTT,DMD
1	!	0.000326	378	193	86	0.446	0.228	GO:0035556	BP	4	intracellular signal transduction	1	KDM1A,PKD1,BTK,BRCA1,IGF1,PIAS1,MAP2K3,ADRB1,HIPK2,ERBB3,MAP2K4,FGFR3,MEF2A,PRKACA,FGFR1,GSK3B,MECOM,ESR1,SIRT1,JAK2,MAPK1,E2F1,RBBP8,XIAP,RP1,GSK3A,TGFBR1,MAPK8,NFKB1,FOXM1,GHR,ARID3A,PARK7,GADD45A,STK11,SGK1,DUSP1,PIK3CA,SOX4,RAF1,KRAS,IL10,KLF4,MYC,RB1,KSR1,TP53,ERBB2,AKT1,EGFR,OGT,NOTCH1,ATM,BRAF,SQSTM1,SYK,ABCA1,TSC1,MAPK7,CTNNB1,STAT3,NLGN1,PRKCDBP,ALK,INSR,KSR2,PTEN,RELA,TRIB1,LEP,NR2C2,SO…
1	!	0.00614	287	193	67	0.347	0.233	GO:1902531	BP	4	regulation of intracellular signal transduction	2	KDM1A,BRCA1,IGF1,MAP2K3,ADRB1,HIPK2,ERBB3,MAP2K4,FGFR3,PRKACA,FGFR1,MECOM,ESR1,SIRT1,JAK2,MAPK1,RBBP8,XIAP,GSK3A,TGFBR1,FOXM1,GHR,PARK7,GADD45A,STK11,DUSP1,PIK3CA,RAF1,KRAS,IL10,KLF4,MYC,KSR1,TP53,ERBB2,AKT1,EGFR,OGT,NOTCH1,ATM,BRAF,SQSTM1,SYK,ABCA1,TSC1,MAPK7,CTNNB1,STAT3,NLGN1,PRKCDBP,ALK,INSR,PTEN,RELA,TRIB1,LEP,SOX2,TBK1,SOCS3,PARK2,IRS2,LRRK2,HDAC2,SRC,HTT,PSAP,DMD
1	!	0.0118	263	193	62	0.321	0.236	GO:0009967	BP	4	positive regulation of signal transduction	1	IGF1,MAP2K3,ADRB1,HIPK2,ERBB3,MAP2K4,FGFR3,FGFR1,GSK3B,SIRT1,JAK2,SMARCB1,MAPK1,JAG1,E2F1,XIAP,GSK3A,TGFBR1,MAPK8,NFKB1,GHR,ACVR1,PARK7,GADD45A,STK11,SOX4,RAF1,KRAS,MBD2,GATA4,IL10,KSR1,TP53,ERBB2,AKT1,EGFR,NOTCH1,ATM,BRAF,SYK,CTNNB1,STAT3,NLGN1,PRKCDBP,ALK,INSR,PTEN,RELA,LEP,SOX2,TBK1,SOCS3,AMER1,PARK2,IRF7,LRRK2,NLGN3,HDAC2,SRC,HTT,PSAP,SHANK3
1	!	0.00232	166	193	46	0.238	0.277	GO:0023014	BP	4	signal transduction by protein phosphorylation	1	IGF1,MAP2K3,HIPK2,ERBB3,MAP2K4,FGFR3,MEF2A,FGFR1,MECOM,JAK2,MAPK1,TGFBR1,MAPK8,NFKB1,FOXM1,GHR,GADD45A,DUSP1,RAF1,KRAS,KLF4,MYC,KSR1,ERBB2,AKT1,EGFR,BRAF,SYK,MAPK7,CTNNB1,PRKCDBP,ALK,INSR,PTEN,TRIB1,LEP,NR2C2,SOX2,PARK2,IRS2,LRRK2,SRC,PSAP,DMD,NRAS,SHANK3
1	!	0.00129	163	193	46	0.238	0.282	GO:0000165	BP	4	MAPK cascade	2	IGF1,MAP2K3,HIPK2,ERBB3,MAP2K4,FGFR3,MEF2A,FGFR1,MECOM,JAK2,MAPK1,TGFBR1,MAPK8,NFKB1,FOXM1,GHR,GADD45A,DUSP1,RAF1,KRAS,KLF4,MYC,KSR1,ERBB2,AKT1,EGFR,BRAF,SYK,MAPK7,CTNNB1,PRKCDBP,ALK,INSR,PTEN,TRIB1,LEP,NR2C2,SOX2,PARK2,IRS2,LRRK2,SRC,PSAP,DMD,NRAS,SHANK3
1	!	0.0267	138	193	38	0.197	0.275	GO:0043408	BP	4	regulation of MAPK cascade	3	IGF1,MAP2K3,HIPK2,MAP2K4,FGFR3,FGFR1,MECOM,JAK2,MAPK1,TGFBR1,FOXM1,GHR,GADD45A,DUSP1,RAF1,KRAS,KLF4,MYC,KSR1,ERBB2,AKT1,EGFR,BRAF,SYK,MAPK7,CTNNB1,PRKCDBP,ALK,INSR,PTEN,TRIB1,LEP,SOX2,PARK2,LRRK2,SRC,PSAP,DMD
1	!	0.000894	314	193	74	0.383	0.236	GO:0045944	BP	4	positive regulation of transcription from RNA polymerase II promoter	1	KDM1A,PKD1,BRCA1,IGF1,HIPK2,POU1F1,MEF2A,GSK3B,ESR1,SIRT1,SMARCB1,HNF4A,JAG1,E2F1,GATA1,MET,NRF1,TFAM,NFKB1,PPARGC1A,FOXM1,TFEB,SRF,ACVR1,ARID3A,PARK7,KMT2A,MYB,NEUROG3,HOXC13,SOX4,IRF1,NRL,RAF1,PPARG,MYCN,GATA4,IL10,KLF4,MYC,TET1,RB1,TCF12,TP53,ZNF750,APP,AKT1,EGFR,OGT,NOTCH1,THRB,FLI1,NR4A2,RUNX1,AIRE,LMNA,SQSTM1,NFIA,EBF1,MAPK7,CTNNB1,STAT3,ONECUT1,RELA,NR2C2,SOX2,TBK1,WT1,PARK2,IRF7,INSIG1,HD…
1	!	0.00145	383	193	85	0.44	0.222	GO:0065009	BP	15	regulation of molecular function	1	CFTR,KDM1A,PKD1,BTK,IGF1,MAP2K3,ADRB1,HIPK2,ERBB3,MAP2K4,FGFR3,PRKACA,FGFR1,GSK3B,ESR1,SIRT1,JAK2,SMARCB1,MAPK1,E2F1,XIAP,FMR1,GATA1,GSK3A,TGFBR1,MAPK8,NFKB1,PPARGC1A,GPLD1,SRF,GHR,PARK7,GADD45A,STK11,KMT2A,SGK1,DUSP1,NEUROG3,PPT1,RAF1,PPARG,KRAS,MBD2,APC,CDK4,IL10,KLF4,MYC,RB1,TP53,ERBB2,APP,AKT1,EGFR,OGT,NOTCH1,NR4A2,CSTB,SYK,TSC1,MAPK7,CTNNB1,BMI1,STAT3,NLGN1,ALK,INSR,PTEN,RELA,TRIB1,LEP,BRMS1…
1	!	0.00335	277	193	66	0.342	0.238	GO:0044093	BP	15	positive regulation of molecular function	2	CFTR,KDM1A,PKD1,BTK,IGF1,MAP2K3,ADRB1,HIPK2,ERBB3,MAP2K4,FGFR3,PRKACA,FGFR1,GSK3B,ESR1,SIRT1,JAK2,SMARCB1,MAPK1,FMR1,GSK3A,TGFBR1,MAPK8,NFKB1,PPARGC1A,GPLD1,SRF,GHR,PARK7,GADD45A,STK11,KMT2A,SGK1,NEUROG3,RAF1,PPARG,KRAS,MBD2,IL10,KLF4,MYC,RB1,ERBB2,AKT1,EGFR,OGT,NR4A2,SYK,TSC1,CTNNB1,BMI1,STAT3,ALK,INSR,PTEN,RELA,LEP,PARK2,IRS2,LRRK2,NLGN3,SRC,HTT,PSAP,DMD,SHANK3
1	!	0.036	63	193	22	0.114	0.349	GO:0007050	BP	14	cell cycle arrest	1	PKD1,BRCA1,PRKACA,E2F1,TGFBR1,FOXM1,ARID3A,GADD45A,STK11,DUSP1,SOX4,IRF1,APC,CDK4,MYC,RB1,TP53,ATM,TSC1,INSM1,SOX2,E2F4
1	!	0.0194	227	193	55	0.285	0.242	GO:0007267	BP	1	cell-cell signaling	1	CFTR,BTK,ADRB1,FGFR3,PRKACA,FGFR1,GSK3B,JAK2,MAPK1,HNF4A,CHRNA4,XIAP,FMR1,GATA1,GSK3A,NFKB1,GPLD1,SRF,SDC1,PARK7,STK11,KMT2A,STAU1,SOX4,GFAP,PPT1,RAF1,KRAS,MBD2,APC,GATA4,IL10,IL1RN,KLF4,MYC,PFKL,AKT1,EGFR,KDM6A,NOTCH1,NR4A2,BRAF,CTNNB1,MECP2,NLGN1,PTEN,LEP,SOX2,AMER1,PARK2,IRS2,LRRK2,NLGN3,SRC,SHANK3
1	!	0.00908	67	193	24	0.124	0.358	GO:0099536	BP	1	synaptic signaling	2	PRKACA,GSK3B,MAPK1,CHRNA4,FMR1,GSK3A,SRF,PARK7,KMT2A,STAU1,GFAP,PPT1,KRAS,AKT1,EGFR,BRAF,CTNNB1,MECP2,NLGN1,PTEN,PARK2,LRRK2,NLGN3,SHANK3
1	!	0.00908	67	193	24	0.124	0.358	GO:0099537	BP	1	trans-synaptic signaling	3	PRKACA,GSK3B,MAPK1,CHRNA4,FMR1,GSK3A,SRF,PARK7,KMT2A,STAU1,GFAP,PPT1,KRAS,AKT1,EGFR,BRAF,CTNNB1,MECP2,NLGN1,PTEN,PARK2,LRRK2,NLGN3,SHANK3
1	!	0.00908	67	193	24	0.124	0.358	GO:0098916	BP	1	anterograde trans-synaptic signaling	4	PRKACA,GSK3B,MAPK1,CHRNA4,FMR1,GSK3A,SRF,PARK7,KMT2A,STAU1,GFAP,PPT1,KRAS,AKT1,EGFR,BRAF,CTNNB1,MECP2,NLGN1,PTEN,PARK2,LRRK2,NLGN3,SHANK3
1	!	0.00908	67	193	24	0.124	0.358	GO:0007268	BP	1	chemical synaptic transmission	5	PRKACA,GSK3B,MAPK1,CHRNA4,FMR1,GSK3A,SRF,PARK7,KMT2A,STAU1,GFAP,PPT1,KRAS,AKT1,EGFR,BRAF,CTNNB1,MECP2,NLGN1,PTEN,PARK2,LRRK2,NLGN3,SHANK3
1	!	0.0165	511	193	102	0.528	0.2	GO:0006950	BP	17	response to stress	1	KDM1A,UPF1,PKD1,BTK,BRCA1,IGF1,PIAS1,ADRB1,HDAC9,HIPK2,ERBB3,MAP2K4,PRKACA,RIF1,GSK3B,MECOM,ESR1,SIRT1,JAK2,SMARCB1,MAPK1,HNF4A,CHRNA4,E2F1,RBBP8,XIAP,FMR1,GATA1,GSK3A,MET,TGFBR1,MAPK8,NFKB1,PPARGC1A,FOXM1,GAPDH,SRF,DROSHA,ACVR1,SDC1,ARID3A,PARK7,GADD45A,STK11,SGK1,DUSP1,PIK3CA,STAU1,SOX4,IRF1,GFAP,RAF1,PPARG,KRAS,VHL,APC,SYNCRIP,CDK4,DYSF,GATA4,IL10,KLF4,MYC,RNF185,FTO,TP53,ERBB2,APP,AKT1,EGFR,N…
1	!	0.0229	217	193	53	0.275	0.244	GO:0009628	BP	3	response to abiotic stimulus	1	KDM1A,PKD1,BRCA1,IGF1,PIAS1,ADRB1,HIPK2,MAP2K4,GSK3B,SIRT1,MAPK1,CHRNA4,E2F1,FMR1,RP1,MAPK8,NFKB1,PPARGC1A,GPLD1,SRF,GADD45A,STK11,KMT2A,DUSP1,IRF1,RAF1,PPARG,KRAS,MBD2,VHL,CDK4,GATA4,MYC,TP53,APP,AKT1,EGFR,NOTCH1,ATM,NR4A2,BRAF,LMNA,PSIP1,TSC1,MECP2,PTEN,RELA,LEP,NLGN3,HDAC2,SRC,HTT,DMD
1	!	0.0315	54	193	20	0.104	0.37	GO:0033500	BP	6	carbohydrate homeostasis	1	CFTR,PRKACA,SIRT1,SMARCB1,HNF4A,PPARGC1A,GPLD1,SRF,STK11,PIK3CA,SOX4,RAF1,PPARG,GATA4,AKT1,OGT,STAT3,INSR,LEP,IRS2
1	!	0.0315	54	193	20	0.104	0.37	GO:0042593	BP	6	glucose homeostasis	2	CFTR,PRKACA,SIRT1,SMARCB1,HNF4A,PPARGC1A,GPLD1,SRF,STK11,PIK3CA,SOX4,RAF1,PPARG,GATA4,AKT1,OGT,STAT3,INSR,LEP,IRS2
1	!	0.0119	95	193	30	0.155	0.316	GO:0007610	BP	9	behavior	1	PIAS1,HIPK2,CHRNA4,SRF,PARK7,KMT2A,SGK1,PPT1,KRAS,MBD2,TP53,APP,EGFR,THRB,NR4A2,BRAF,CSTB,TSC1,STAT3,MECP2,NLGN1,PTEN,LEP,NR2C2,PARK2,LRRK2,NLGN3,HDAC2,HTT,SHANK3
1	!	0.00548	527	193	106	0.549	0.201	GO:0032991	CC	2	macromolecular complex	1	CFTR,KDM1A,UPF1,PKD1,BRCA1,IGF1,HDAC9,LAMC2,HIPK2,POU1F1,ERBB3,MEF2A,PRKACA,TFRC,FGFR1,GSK3B,MECOM,FH,ESR1,SIRT1,SMARCB1,MAPK1,DICER1,CHRNA4,E2F1,RBBP8,FMR1,GATA1,RP1,KLF1,GSK3A,TGFBR1,KDM4C,NFKB1,PPARGC1A,GAPDH,SRF,GHR,DROSHA,ACVR1,SDC1,PARK7,STK11,KMT2A,PIK3CA,STAU1,SOX4,IRF1,PPARG,MBD2,VHL,MYCN,APC,SYNCRIP,CDK4,GATA4,KLF4,MYC,RNF185,FAM60A,RB1,TCF12,KSR1,TP53,ERBB2,PFKL,APP,AKT1,PRDM16,HES6,EG…
1	!	0.00571	450	193	94	0.487	0.209	GO:0043234	CC	2	protein complex	2	CFTR,KDM1A,UPF1,PKD1,BRCA1,IGF1,HDAC9,LAMC2,HIPK2,POU1F1,ERBB3,MEF2A,PRKACA,TFRC,FGFR1,GSK3B,MECOM,FH,SIRT1,SMARCB1,MAPK1,CHRNA4,E2F1,RBBP8,FMR1,GATA1,RP1,GSK3A,TGFBR1,NFKB1,PPARGC1A,GAPDH,GHR,DROSHA,ACVR1,SDC1,PARK7,STK11,KMT2A,PIK3CA,STAU1,SOX4,PPARG,MBD2,VHL,APC,SYNCRIP,CDK4,GATA4,KLF4,MYC,RNF185,FAM60A,RB1,TCF12,KSR1,TP53,ERBB2,PFKL,APP,AKT1,PRDM16,HES6,EGFR,KDM6A,OGT,NOTCH1,ATM,KLHL40,RYBP,S…
1	!	0.00172	694	193	132	0.684	0.19	GO:1901363	MF	13	heterocyclic compound binding	1	CFTR,KDM1A,UPF1,ABCB4,ZFX,BTK,BRCA1,PIAS1,MAP2K3,HIPK2,POU1F1,ERBB3,MAP2K4,FGFR3,MEF2A,TCOF1,PRKACA,TFRC,FGFR1,MECOM,ESR1,TRPM7,SIRT1,JAK2,SMARCB1,MAPK1,DICER1,HNF4A,E2F1,RBBP8,FMR1,GATA1,KLF1,GSK3A,MET,NRF1,TGFBR1,MAPK8,TFAM,DLX4,NFKB1,PPARGC1A,GAPDH,TFEB,SRF,DROSHA,ACVR1,ARID3A,PARK7,GADD45A,STK11,KMT2A,MYB,SGK1,PIK3CA,NEUROG3,HOXC13,STAU1,SOX4,IRF1,NRL,RAF1,PPARG,KRAS,MBD2,MYCN,SYNCRIP,CDK4,GA…
1	!	0.00152	700	193	133	0.689	0.19	GO:0097159	MF	13	organic cyclic compound binding	1	CFTR,KDM1A,UPF1,ABCB4,ZFX,BTK,BRCA1,PIAS1,MAP2K3,ADRB1,HIPK2,POU1F1,ERBB3,MAP2K4,FGFR3,MEF2A,TCOF1,PRKACA,TFRC,FGFR1,MECOM,ESR1,TRPM7,SIRT1,JAK2,SMARCB1,MAPK1,DICER1,HNF4A,E2F1,RBBP8,FMR1,GATA1,KLF1,GSK3A,MET,NRF1,TGFBR1,MAPK8,TFAM,DLX4,NFKB1,PPARGC1A,GAPDH,TFEB,SRF,DROSHA,ACVR1,ARID3A,PARK7,GADD45A,STK11,KMT2A,MYB,SGK1,PIK3CA,NEUROG3,HOXC13,STAU1,SOX4,IRF1,NRL,RAF1,PPARG,KRAS,MBD2,MYCN,SYNCRIP,C…
1	!	0.0251	240	193	57	0.295	0.237	GO:1901265	MF	13	nucleoside phosphate binding	2	CFTR,KDM1A,UPF1,ABCB4,BTK,MAP2K3,HIPK2,ERBB3,MAP2K4,FGFR3,PRKACA,FGFR1,TRPM7,SIRT1,JAK2,MAPK1,DICER1,GSK3A,MET,TGFBR1,MAPK8,PPARGC1A,GAPDH,ACVR1,STK11,SGK1,PIK3CA,RAF1,KRAS,MBD2,SYNCRIP,CDK4,KSR1,TP53,ERBB2,PFKL,AKT1,EGFR,ATM,MAT1A,BRAF,RUNX1,SYK,ABCA1,KDM1B,MAPK7,MECP2,ALK,INSR,KSR2,CSTF2T,IDH2,TBK1,SIRT7,LRRK2,SRC,NRAS
1	!	0.0232	179	193	46	0.238	0.257	GO:0035639	MF	13	purine ribonucleoside triphosphate binding	3	CFTR,UPF1,ABCB4,BTK,MAP2K3,HIPK2,ERBB3,MAP2K4,FGFR3,PRKACA,FGFR1,TRPM7,JAK2,MAPK1,DICER1,GSK3A,MET,TGFBR1,MAPK8,ACVR1,STK11,SGK1,PIK3CA,RAF1,KRAS,CDK4,KSR1,TP53,ERBB2,PFKL,AKT1,EGFR,ATM,MAT1A,BRAF,RUNX1,SYK,ABCA1,MAPK7,ALK,INSR,KSR2,TBK1,LRRK2,SRC,NRAS
1	!	0.0232	179	193	46	0.238	0.257	GO:0001882	MF	13	nucleoside binding	2	CFTR,UPF1,ABCB4,BTK,MAP2K3,HIPK2,ERBB3,MAP2K4,FGFR3,PRKACA,FGFR1,TRPM7,JAK2,MAPK1,DICER1,GSK3A,MET,TGFBR1,MAPK8,ACVR1,STK11,SGK1,PIK3CA,RAF1,KRAS,CDK4,KSR1,TP53,ERBB2,PFKL,AKT1,EGFR,ATM,MAT1A,BRAF,RUNX1,SYK,ABCA1,MAPK7,ALK,INSR,KSR2,TBK1,LRRK2,SRC,NRAS
1	!	0.0232	179	193	46	0.238	0.257	GO:0032549	MF	13	ribonucleoside binding	3	CFTR,UPF1,ABCB4,BTK,MAP2K3,HIPK2,ERBB3,MAP2K4,FGFR3,PRKACA,FGFR1,TRPM7,JAK2,MAPK1,DICER1,GSK3A,MET,TGFBR1,MAPK8,ACVR1,STK11,SGK1,PIK3CA,RAF1,KRAS,CDK4,KSR1,TP53,ERBB2,PFKL,AKT1,EGFR,ATM,MAT1A,BRAF,RUNX1,SYK,ABCA1,MAPK7,ALK,INSR,KSR2,TBK1,LRRK2,SRC,NRAS
1	!	0.0232	179	193	46	0.238	0.257	GO:0001883	MF	13	purine nucleoside binding	3	CFTR,UPF1,ABCB4,BTK,MAP2K3,HIPK2,ERBB3,MAP2K4,FGFR3,PRKACA,FGFR1,TRPM7,JAK2,MAPK1,DICER1,GSK3A,MET,TGFBR1,MAPK8,ACVR1,STK11,SGK1,PIK3CA,RAF1,KRAS,CDK4,KSR1,TP53,ERBB2,PFKL,AKT1,EGFR,ATM,MAT1A,BRAF,RUNX1,SYK,ABCA1,MAPK7,ALK,INSR,KSR2,TBK1,LRRK2,SRC,NRAS
1	!	0.0232	179	193	46	0.238	0.257	GO:0032550	MF	13	purine ribonucleoside binding	4	CFTR,UPF1,ABCB4,BTK,MAP2K3,HIPK2,ERBB3,MAP2K4,FGFR3,PRKACA,FGFR1,TRPM7,JAK2,MAPK1,DICER1,GSK3A,MET,TGFBR1,MAPK8,ACVR1,STK11,SGK1,PIK3CA,RAF1,KRAS,CDK4,KSR1,TP53,ERBB2,PFKL,AKT1,EGFR,ATM,MAT1A,BRAF,RUNX1,SYK,ABCA1,MAPK7,ALK,INSR,KSR2,TBK1,LRRK2,SRC,NRAS
1	!	0.0251	240	193	57	0.295	0.237	GO:0000166	MF	13	nucleotide binding	1	CFTR,KDM1A,UPF1,ABCB4,BTK,MAP2K3,HIPK2,ERBB3,MAP2K4,FGFR3,PRKACA,FGFR1,TRPM7,SIRT1,JAK2,MAPK1,DICER1,GSK3A,MET,TGFBR1,MAPK8,PPARGC1A,GAPDH,ACVR1,STK11,SGK1,PIK3CA,RAF1,KRAS,MBD2,SYNCRIP,CDK4,KSR1,TP53,ERBB2,PFKL,AKT1,EGFR,ATM,MAT1A,BRAF,RUNX1,SYK,ABCA1,KDM1B,MAPK7,MECP2,ALK,INSR,KSR2,CSTF2T,IDH2,TBK1,SIRT7,LRRK2,SRC,NRAS
1	!	0.0375	182	193	46	0.238	0.253	GO:0017076	MF	13	purine nucleotide binding	2	CFTR,UPF1,ABCB4,BTK,MAP2K3,HIPK2,ERBB3,MAP2K4,FGFR3,PRKACA,FGFR1,TRPM7,JAK2,MAPK1,DICER1,GSK3A,MET,TGFBR1,MAPK8,ACVR1,STK11,SGK1,PIK3CA,RAF1,KRAS,CDK4,KSR1,TP53,ERBB2,PFKL,AKT1,EGFR,ATM,MAT1A,BRAF,RUNX1,SYK,ABCA1,MAPK7,ALK,INSR,KSR2,TBK1,LRRK2,SRC,NRAS
1	!	0.0375	182	193	46	0.238	0.253	GO:0032555	MF	13	purine ribonucleotide binding	3	CFTR,UPF1,ABCB4,BTK,MAP2K3,HIPK2,ERBB3,MAP2K4,FGFR3,PRKACA,FGFR1,TRPM7,JAK2,MAPK1,DICER1,GSK3A,MET,TGFBR1,MAPK8,ACVR1,STK11,SGK1,PIK3CA,RAF1,KRAS,CDK4,KSR1,TP53,ERBB2,PFKL,AKT1,EGFR,ATM,MAT1A,BRAF,RUNX1,SYK,ABCA1,MAPK7,ALK,INSR,KSR2,TBK1,LRRK2,SRC,NRAS
1	!	0.00909	163	193	44	0.228	0.27	GO:0030554	MF	13	adenyl nucleotide binding	3	CFTR,UPF1,ABCB4,BTK,MAP2K3,HIPK2,ERBB3,MAP2K4,FGFR3,PRKACA,FGFR1,TRPM7,JAK2,MAPK1,DICER1,GSK3A,MET,TGFBR1,MAPK8,ACVR1,STK11,SGK1,PIK3CA,RAF1,CDK4,KSR1,TP53,ERBB2,PFKL,AKT1,EGFR,ATM,MAT1A,BRAF,RUNX1,SYK,ABCA1,MAPK7,ALK,INSR,KSR2,TBK1,LRRK2,SRC
1	!	0.00909	163	193	44	0.228	0.27	GO:0032559	MF	13	adenyl ribonucleotide binding	4	CFTR,UPF1,ABCB4,BTK,MAP2K3,HIPK2,ERBB3,MAP2K4,FGFR3,PRKACA,FGFR1,TRPM7,JAK2,MAPK1,DICER1,GSK3A,MET,TGFBR1,MAPK8,ACVR1,STK11,SGK1,PIK3CA,RAF1,CDK4,KSR1,TP53,ERBB2,PFKL,AKT1,EGFR,ATM,MAT1A,BRAF,RUNX1,SYK,ABCA1,MAPK7,ALK,INSR,KSR2,TBK1,LRRK2,SRC
1	!	0.0063	161	193	44	0.228	0.273	GO:0005524	MF	13	ATP binding	5	CFTR,UPF1,ABCB4,BTK,MAP2K3,HIPK2,ERBB3,MAP2K4,FGFR3,PRKACA,FGFR1,TRPM7,JAK2,MAPK1,DICER1,GSK3A,MET,TGFBR1,MAPK8,ACVR1,STK11,SGK1,PIK3CA,RAF1,CDK4,KSR1,TP53,ERBB2,PFKL,AKT1,EGFR,ATM,MAT1A,BRAF,RUNX1,SYK,ABCA1,MAPK7,ALK,INSR,KSR2,TBK1,LRRK2,SRC
1	!	0.0372	289	193	65	0.337	0.225	GO:0019899	MF	5	enzyme binding	1	CFTR,KDM1A,PKD1,BRCA1,PIAS1,MAP2K3,HDAC9,MAP2K4,MEF2A,PRKACA,GSK3B,ESR1,SIRT1,JAK2,MAPK1,E2F1,GSK3A,MET,KDM4C,MAPK8,PPARGC1A,FOXM1,SRF,GHR,PARK7,STAU1,GFAP,RAF1,PPARG,VHL,APC,GATA4,KLF4,RNF185,RB1,KSR1,TP53,ERBB2,PFKL,APP,AKT1,EGFR,NOTCH1,THRB,BRAF,CSTB,SQSTM1,SYK,ABCA1,MAPK7,CTNNB1,STAT3,PRKCDBP,PTEN,RELA,TRIB1,INSM1,BRMS1,PARK2,IRS2,LRRK2,HDAC2,SRC,DMD,POU5F1
1	!	0.000566	120	193	38	0.197	0.317	GO:0019900	MF	5	kinase binding	2	PKD1,MAP2K3,HDAC9,MAP2K4,MEF2A,PRKACA,GSK3B,SIRT1,JAK2,MAPK1,E2F1,GSK3A,FOXM1,GHR,PARK7,GFAP,RAF1,APC,GATA4,RB1,KSR1,TP53,PFKL,AKT1,EGFR,BRAF,SQSTM1,SYK,MAPK7,CTNNB1,STAT3,PRKCDBP,PTEN,RELA,TRIB1,PARK2,IRS2,SRC
1	!	0.00757	112	193	34	0.176	0.304	GO:0019901	MF	5	protein kinase binding	3	PKD1,MAP2K3,HDAC9,MAP2K4,MEF2A,PRKACA,GSK3B,SIRT1,JAK2,MAPK1,E2F1,GSK3A,FOXM1,GHR,RAF1,APC,GATA4,KSR1,TP53,AKT1,EGFR,BRAF,SQSTM1,SYK,MAPK7,CTNNB1,STAT3,PRKCDBP,PTEN,RELA,TRIB1,PARK2,IRS2,SRC
1	!	0.0333	119	193	34	0.176	0.286	GO:0001228	MF	16	transcriptional activator activity, RNA polymerase II transcription regulatory region sequence-specific binding	1	POU1F1,MEF2A,ESR1,HNF4A,GATA1,NRF1,TFAM,NFKB1,SRF,ARID3A,MYB,NEUROG3,HOXC13,SOX4,IRF1,NRL,GATA4,KLF4,MYC,TCF12,TP53,ZNF750,FLI1,NR4A2,RUNX1,AIRE,NFIA,EBF1,STAT3,ONECUT1,RELA,SOX2,WT1,E2F4
1	!	0.0337	90	193	28	0.145	0.311	GO:0001077	MF	16	transcriptional activator activity, RNA polymerase II core promoter proximal region sequence-specific binding	2	POU1F1,MEF2A,ESR1,HNF4A,GATA1,NRF1,TFAM,SRF,MYB,NEUROG3,HOXC13,SOX4,IRF1,NRL,KLF4,MYC,TCF12,ZNF750,FLI1,NR4A2,NFIA,EBF1,STAT3,ONECUT1,RELA,SOX2,WT1,E2F4
1	!	0.00831	137	193	39	0.202	0.285	GO:0016772	MF	12	transferase activity, transferring phosphorus-containing groups	1	BTK,MAP2K3,HIPK2,ERBB3,MAP2K4,FGFR3,PRKACA,FGFR1,GSK3B,TRPM7,JAK2,MAPK1,GSK3A,MET,TGFBR1,MAPK8,ACVR1,STK11,SGK1,PIK3CA,RAF1,CDK4,KSR1,ERBB2,PFKL,AKT1,EGFR,ATM,BRAF,SQSTM1,SYK,MAPK7,ALK,INSR,KSR2,TBK1,IRS2,LRRK2,SRC
1	!	0.00153	129	193	39	0.202	0.302	GO:0016301	MF	12	kinase activity	2	BTK,MAP2K3,HIPK2,ERBB3,MAP2K4,FGFR3,PRKACA,FGFR1,GSK3B,TRPM7,JAK2,MAPK1,GSK3A,MET,TGFBR1,MAPK8,ACVR1,STK11,SGK1,PIK3CA,RAF1,CDK4,KSR1,ERBB2,PFKL,AKT1,EGFR,ATM,BRAF,SQSTM1,SYK,MAPK7,ALK,INSR,KSR2,TBK1,IRS2,LRRK2,SRC
1	!	0.00122	128	193	39	0.202	0.305	GO:0016773	MF	12	phosphotransferase activity, alcohol group as acceptor	2	BTK,MAP2K3,HIPK2,ERBB3,MAP2K4,FGFR3,PRKACA,FGFR1,GSK3B,TRPM7,JAK2,MAPK1,GSK3A,MET,TGFBR1,MAPK8,ACVR1,STK11,SGK1,PIK3CA,RAF1,CDK4,KSR1,ERBB2,PFKL,AKT1,EGFR,ATM,BRAF,SQSTM1,SYK,MAPK7,ALK,INSR,KSR2,TBK1,IRS2,LRRK2,SRC
1	!	0.00176	120	193	37	0.192	0.308	GO:0004672	MF	12	protein kinase activity	3	BTK,MAP2K3,HIPK2,ERBB3,MAP2K4,FGFR3,PRKACA,FGFR1,GSK3B,TRPM7,JAK2,MAPK1,GSK3A,MET,TGFBR1,MAPK8,ACVR1,STK11,SGK1,PIK3CA,RAF1,CDK4,KSR1,ERBB2,AKT1,EGFR,ATM,BRAF,SQSTM1,SYK,MAPK7,ALK,INSR,KSR2,TBK1,LRRK2,SRC
1	!	0.00495	78	193	27	0.14	0.346	GO:0004674	MF	12	protein serine/threonine kinase activity	4	MAP2K3,HIPK2,MAP2K4,PRKACA,GSK3B,TRPM7,MAPK1,GSK3A,TGFBR1,MAPK8,ACVR1,STK11,SGK1,PIK3CA,RAF1,CDK4,AKT1,EGFR,ATM,BRAF,SQSTM1,SYK,MAPK7,ALK,KSR2,TBK1,LRRK2
1	!	0.0176	23	193	14	0.073	0.609	KEGG:05219	keg	11	Bladder cancer	1	FGFR3,MAPK1,E2F1,RAF1,KRAS,CDK4,MYC,RB1,TP53,ERBB2,EGFR,BRAF,SRC,NRAS
1	!	0.0178	28	193	16	0.083	0.571	KEGG:04917	keg	18	Prolactin signaling pathway	1	GSK3B,ESR1,JAK2,MAPK1,MAPK8,NFKB1,PIK3CA,IRF1,RAF1,KRAS,AKT1,STAT3,RELA,SOCS3,SRC,NRAS
#INFO:	PARAMETERS: sort_by_structure = 1
#INFO:	PARAMETERS: significant = 1
#INFO:	PARAMETERS: analytical = 1
#INFO:	PARAMETERS: organism = hsapiens
#INFO:	PARAMETERS: user_thr = 1.00
#INFO:	User: http
#INFO:	Host: arak-prod
#INFO:	Time: 2016-10-16 10:34:22
#INFO:	Version: r1665_e85_eg32
#WARNING:	Gene IRS3P in query [1/76] is not recognized, skipping!
#WARNING:	Gene SCD1 in query [1/152] is not recognized, skipping!
#WARNING:	Gene ILTIFB in background [1/96] is not recognized, skipping!
#WARNING:	Gene 1500015O10RIK in background [1/104] is not recognized, skipping!
#WARNING:	Gene LOC100506948 in background [1/153] is not recognized, skipping!
#WARNING:	Gene SRF in background [1/172] is already seen with same internal ID GOSH:4090, skipping!
#WARNING:	Gene NR3C1 in background [1/173] is already seen with same internal ID GOSH:4200, skipping!
#WARNING:	Gene XBP1 in background [1/177] is already seen with same internal ID GOSH:2222, skipping!
#WARNING:	Gene RB1 in background [1/204] is already seen with same internal ID GOSH:7869, skipping!
#WARNING:	Gene ATM in background [1/214] is already seen with same internal ID GOSH:9198, skipping!
#WARNING:	Gene MIR122 in background [1/245] is ambiguous (2 gene matches in Ensembl), skipping!
#WARNING:	Gene HDAC1 in background [1/246] is already seen with same internal ID GOSH:4572, skipping!
#WARNING:	Gene MYC in background [1/248] is already seen with same internal ID GOSH:7395, skipping!
#WARNING:	Gene ZXDC in background [1/271] is already seen with same internal ID GOSH:1114, skipping!
#WARNING:	Gene STAT1 in background [1/309] is already seen with same internal ID GOSH:4423, skipping!
#WARNING:	Gene IKBKB in background [1/332] is already seen with same internal ID GOSH:2909, skipping!
#WARNING:	Gene HIST1H2BQ in background [1/344] is not recognized, skipping!
#WARNING:	Gene DNMT1 in background [1/347] is already seen with same internal ID GOSH:6352, skipping!
#WARNING:	Gene BGLAP2 in background [1/352] is not recognized, skipping!
#WARNING:	Gene CLN3 in background [1/363] is ambiguous (3 gene matches in Ensembl), skipping!
#WARNING:	Gene OGT in background [1/378] is already seen with same internal ID GOSH:8938, skipping!
#WARNING:	Gene ESR1 in background [1/386] is already seen with same internal ID GOSH:1943, skipping!
#WARNING:	Gene BC004004 in background [1/394] is not recognized, skipping!
#WARNING:	Gene CD209G in background [1/401] is not recognized, skipping!
#WARNING:	Gene EPHA4 in background [1/403] is already seen with same internal ID GOSH:4528, skipping!
#WARNING:	Gene HIF1A in background [1/407] is already seen with same internal ID GOSH:2364, skipping!
#WARNING:	Gene SOX2 in background [1/433] is already seen with same internal ID GOSH:15054, skipping!
#WARNING:	Gene GAD1OS in background [1/440] is not recognized, skipping!
#WARNING:	Gene TNF in background [1/450] is already seen with same internal ID GOSH:31178, skipping!
#WARNING:	Gene TRP53 in background [1/452] is not recognized, skipping!
#WARNING:	Gene DYNLT1B in background [1/462] is not recognized, skipping!
#WARNING:	Gene TCF12 in background [1/465] is already seen with same internal ID GOSH:7931, skipping!
#WARNING:	Gene FGFR1 in background [1/477] is already seen with same internal ID GOSH:1397, skipping!
#WARNING:	Gene KDM2B in background [1/486] is already seen with same internal ID GOSH:1816, skipping!
#WARNING:	Gene KLRA21 in background [1/500] is not recognized, skipping!
#WARNING:	Gene PIAS1 in background [1/501] is already seen with same internal ID GOSH:505, skipping!
#WARNING:	Gene PPARGC1A in background [1/506] is already seen with same internal ID GOSH:3708, skipping!
#WARNING:	Gene PARP2 in background [1/519] is already seen with same internal ID GOSH:6148, skipping!
#WARNING:	Gene MMP7 in background [1/530] is already seen with same internal ID GOSH:7507, skipping!
#WARNING:	Gene ERBB2 in background [1/537] is already seen with same internal ID GOSH:8165, skipping!
#WARNING:	Gene GBP11 in background [1/542] is not recognized, skipping!
#WARNING:	Gene GAGE12I in background [1/543] is ambiguous (3 gene matches in Ensembl), skipping!
#WARNING:	Gene SOD1 in background [1/546] is already seen with same internal ID GOSH:8204, skipping!
#WARNING:	Gene INSR in background [1/552] is already seen with same internal ID GOSH:12983, skipping!
#WARNING:	Gene LMNA in background [1/564] is already seen with same internal ID GOSH:10535, skipping!
#WARNING:	Gene NOTCH1 in background [1/568] is already seen with same internal ID GOSH:9093, skipping!
#WARNING:	Gene TRP53INP2 in background [1/570] is not recognized, skipping!
#WARNING:	Gene PTPLB in background [1/571] is not recognized, skipping!
#WARNING:	Gene GYKL1 in background [1/580] is not recognized, skipping!
#WARNING:	Gene ZFP11 in background [1/584] is not recognized, skipping!
#WARNING:	Gene LOC100507009 in background [1/587] is not recognized, skipping!
#WARNING:	Gene GSK3B in background [1/591] is already seen with same internal ID GOSH:1577, skipping!
#WARNING:	Gene PANTR1 in background [1/594] is not recognized, skipping!
#WARNING:	Gene CHSY1 in background [1/599] is already seen with same internal ID GOSH:6512, skipping!
#WARNING:	Gene EGFR in background [1/607] is already seen with same internal ID GOSH:8868, skipping!
#WARNING:	Gene MECP2 in background [1/609] is already seen with same internal ID GOSH:12508, skipping!
#WARNING:	Gene ZFX in background [1/616] is already seen with same internal ID GOSH:110, skipping!
#WARNING:	Gene APP in background [1/619] is already seen with same internal ID GOSH:8211, skipping!
#WARNING:	Gene ITK in background [1/627] is already seen with same internal ID GOSH:4157, skipping!
#WARNING:	Gene PANCT1 in background [1/638] is not recognized, skipping!
#WARNING:	Gene HNRNPU-AS1 in background [1/655] is not recognized, skipping!
#WARNING:	Gene HIPK2 in background [1/658] is already seen with same internal ID GOSH:882, skipping!
#WARNING:	Gene MORC2B in background [1/665] is not recognized, skipping!
#WARNING:	Gene ADRB1 in background [1/668] is already seen with same internal ID GOSH:599, skipping!
#WARNING:	Gene SIRT1 in background [1/677] is already seen with same internal ID GOSH:2066, skipping!
#WARNING:	Gene MAP3K7 in background [1/684] is already seen with same internal ID GOSH:7058, skipping!
#WARNING:	Gene REST in background [1/691] is already seen with same internal ID GOSH:1622, skipping!
#WARNING:	Gene TFAP2C in background [1/697] is already seen with same internal ID GOSH:1751, skipping!
#WARNING:	Gene MALAT1 in background [1/699] is ambiguous (3 gene matches in Ensembl), skipping!
#WARNING:	Gene CBR2 in background [1/717] is not recognized, skipping!
#WARNING:	Gene NANOG in background [1/723] is already seen with same internal ID GOSH:3936, skipping!
#WARNING:	Gene HDAC2 in background [1/724] is already seen with same internal ID GOSH:17177, skipping!
#WARNING:	Gene TCF3 in background [1/732] is already seen with same internal ID GOSH:1158, skipping!
#WARNING:	Gene PTEN in background [1/740] is already seen with same internal ID GOSH:13171, skipping!
#WARNING:	Gene PMP22 in background [1/754] is already seen with same internal ID GOSH:3632, skipping!
#WARNING:	Gene CFTR in background [1/765] is already seen with same internal ID GOSH:15, skipping!
#WARNING:	Gene ERBB3 in background [1/766] is already seen with same internal ID GOSH:924, skipping!
#WARNING:	Gene TAL1 in background [1/770] is already seen with same internal ID GOSH:10712, skipping!
#WARNING:	Gene EZH2 in background [1/782] is already seen with same internal ID GOSH:3312, skipping!
#WARNING:	Gene GATA3 in background [1/791] is already seen with same internal ID GOSH:3420, skipping!
#WARNING:	Gene H2-Q2 in background [1/795] is not recognized, skipping!
#WARNING:	Gene BCL6 in background [1/796] is already seen with same internal ID GOSH:4239, skipping!
#WARNING:	Gene 2810417H13RIK in background [1/810] is not recognized, skipping!
#WARNING:	Gene NR2C2 in background [1/817] is already seen with same internal ID GOSH:14304, skipping!
#WARNING:	Gene DEFA15 in background [1/839] is not recognized, skipping!
#WARNING:	Gene GM16367 in background [1/848] is not recognized, skipping!
#WARNING:	Gene 9330199C07RIK in background [1/859] is not recognized, skipping!
#WARNING:	Gene CCL6 in background [1/871] is not recognized, skipping!
#WARNING:	Gene SCD1 in background [1/874] is not recognized, skipping!
#WARNING:	Gene PPARA in background [1/881] is already seen with same internal ID GOSH:16376, skipping!
#WARNING:	Gene RAP1A in background [1/882] is already seen with same internal ID GOSH:4571, skipping!
#WARNING:	Gene GM16409 in background [1/887] is not recognized, skipping!
#WARNING:	Gene SUZ12 in background [1/888] is already seen with same internal ID GOSH:14533, skipping!
#WARNING:	Gene NR2F2 in background [1/892] is already seen with same internal ID GOSH:16016, skipping!
#WARNING:	Gene VMN2R84 in background [1/896] is not recognized, skipping!
#WARNING:	Gene GM2223 in background [1/898] is not recognized, skipping!
#WARNING:	Gene PFKL in background [1/899] is already seen with same internal ID GOSH:8184, skipping!
#WARNING:	Gene VDR in background [1/901] is already seen with same internal ID GOSH:3896, skipping!
#WARNING:	Gene TTN in background [1/905] is ambiguous (2 gene matches in Ensembl), skipping!
#WARNING:	Gene CREB1 in background [1/915] is already seen with same internal ID GOSH:4793, skipping!
#WARNING:	Gene RNF2 in background [1/923] is already seen with same internal ID GOSH:5171, skipping!
#WARNING:	Gene ZMPSTE24 in background [1/926] is already seen with same internal ID GOSH:1619, skipping!
#WARNING:	Gene KRAS in background [1/936] is already seen with same internal ID GOSH:6784, skipping!
#WARNING:	Gene CDH1 in background [1/941] is already seen with same internal ID GOSH:554, skipping!
#WARNING:	Gene INSM1 in background [1/945] is already seen with same internal ID GOSH:13512, skipping!
#WARNING:	Gene BATF in background [1/946] is already seen with same internal ID GOSH:9948, skipping!
#WARNING:	Gene MAPK1 in background [1/948] is already seen with same internal ID GOSH:2165, skipping!
#WARNING:	Gene HSF1 in background [1/949] is already seen with same internal ID GOSH:15914, skipping!
#WARNING:	Gene DDR1 in background [1/958] is already seen with same internal ID GOSH:19955, skipping!
#WARNING:	Gene IRF4 in background [1/983] is already seen with same internal ID GOSH:7443, skipping!
#WARNING:	Gene IL2 in background [1/986] is already seen with same internal ID GOSH:3670, skipping!
#WARNING:	Gene TRIM12A in background [1/990] is not recognized, skipping!
#WARNING:	Gene RET in background [1/996] is already seen with same internal ID GOSH:11677, skipping!
#WARNING:	Gene HNF4A in background [1/998] is already seen with same internal ID GOSH:2433, skipping!
#WARNING:	Gene JAK2 in background [1/1008] is already seen with same internal ID GOSH:2069, skipping!
#WARNING:	Gene HPRT in background [1/1013] is not recognized, skipping!
#WARNING:	Gene NOD2 in background [1/1018] is already seen with same internal ID GOSH:12054, skipping!
#WARNING:	Gene CREBBP in background [1/1019] is already seen with same internal ID GOSH:92, skipping!
#WARNING:	Gene C4BP-PS1 in background [1/1025] is not recognized, skipping!
#WARNING:	Gene PDPN in background [1/1027] is already seen with same internal ID GOSH:10747, skipping!
#WARNING:	Gene CLOCK in background [1/1037] is already seen with same internal ID GOSH:6973, skipping!
#WARNING:	Gene KITL in background [1/1039] is not recognized, skipping!
#WARNING:	Gene CEBPG in background [1/1044] is already seen with same internal ID GOSH:9692, skipping!
#WARNING:	Gene RPS4L in background [1/1051] is not recognized, skipping!
#WARNING:	Gene TET2 in background [1/1053] is already seen with same internal ID GOSH:12435, skipping!
#WARNING:	Gene RBP2 in background [1/1056] is already seen with same internal ID GOSH:4254, skipping!
#WARNING:	Gene GM4884 in background [1/1064] is not recognized, skipping!
#WARNING:	Gene HNF1A in background [1/1065] is already seen with same internal ID GOSH:7017, skipping!
#WARNING:	Gene NFYC in background [1/1068] is already seen with same internal ID GOSH:962, skipping!
#WARNING:	Gene ZFP335 in background [1/1069] is not recognized, skipping!
#WARNING:	Gene PLET1OS in background [1/1074] is not recognized, skipping!
#WARNING:	Gene SOD2 in background [1/1082] is already seen with same internal ID GOSH:4000, skipping!
#WARNING:	Gene CEBPA in background [1/1088] is already seen with same internal ID GOSH:37610, skipping!
#WARNING:	Gene SYNCRIP in background [1/1091] is already seen with same internal ID GOSH:7050, skipping!
#WARNING:	Gene GM19597 in background [1/1093] is not recognized, skipping!
#WARNING:	Gene MECOM in background [1/1101] is already seen with same internal ID GOSH:1651, skipping!
#WARNING:	Gene 5830453J16RIK in background [1/1108] is not recognized, skipping!
#WARNING:	Gene RMRP in background [1/1113] is ambiguous (2 gene matches in Ensembl), skipping!
#WARNING:	Gene POU5F1 in background [1/1118] is already seen with same internal ID GOSH:19934, skipping!
#WARNING:	Gene DOT1L in background [1/1119] is already seen with same internal ID GOSH:2990, skipping!
#WARNING:	Gene SP3 in background [1/1122] is already seen with same internal ID GOSH:13400, skipping!
#WARNING:	Gene SNAI1 in background [1/1126] is already seen with same internal ID GOSH:5486, skipping!
#WARNING:	Gene IGF1 in background [1/1133] is already seen with same internal ID GOSH:373, skipping!
#WARNING:	Gene NR1I2 in background [1/1138] is already seen with same internal ID GOSH:8634, skipping!
#WARNING:	Gene FOXP3 in background [1/1144] is already seen with same internal ID GOSH:668, skipping!
#WARNING:	Gene CAR3 in background [1/1148] is not recognized, skipping!
#WARNING:	Gene GM15085 in background [1/1150] is not recognized, skipping!
#WARNING:	Gene GBP10 in background [1/1153] is not recognized, skipping!
#WARNING:	Gene ANCR in background [1/1160] is not recognized, skipping!
#WARNING:	Gene CXCR4 in background [1/1165] is already seen with same internal ID GOSH:5220, skipping!
#WARNING:	Gene RARA in background [1/1171] is already seen with same internal ID GOSH:6494, skipping!
#WARNING:	Gene RFWD2 in background [1/1173] is already seen with same internal ID GOSH:8343, skipping!
#WARNING:	Gene TCF4 in background [1/1175] is already seen with same internal ID GOSH:17186, skipping!
#WARNING:	Gene JAK1 in background [1/1183] is already seen with same internal ID GOSH:10736, skipping!
#WARNING:	Gene IRS3P in background [1/1185] is not recognized, skipping!
#WARNING:	Gene IRF8 in background [1/1191] is already seen with same internal ID GOSH:8045, skipping!
#WARNING:	Gene TRIM33 in background [1/1196] is already seen with same internal ID GOSH:17400, skipping!
#WARNING:	Gene OTX2 in background [1/1212] is already seen with same internal ID GOSH:11637, skipping!
#WARNING:	Gene NFE2L1 in background [1/1219] is already seen with same internal ID GOSH:1575, skipping!
#WARNING:	Gene SOST in background [1/1222] is already seen with same internal ID GOSH:12238, skipping!
#WARNING:	Gene KLF5 in background [1/1228] is already seen with same internal ID GOSH:2684, skipping!
#WARNING:	Gene TRB in background [1/1230] is not recognized, skipping!
#WARNING:	Gene AGTR1A in background [1/1231] is not recognized, skipping!
#WARNING:	Gene IRF1 in background [1/1237] is already seen with same internal ID GOSH:5630, skipping!
#WARNING:	Gene YY1 in background [1/1240] is already seen with same internal ID GOSH:2387, skipping!
#WARNING:	Gene GSK3A in background [1/1243] is already seen with same internal ID GOSH:3182, skipping!
#WARNING:	Gene TRPM7 in background [1/1245] is already seen with same internal ID GOSH:1973, skipping!
#WARNING:	Gene PCDH12 in background [1/1250] is already seen with same internal ID GOSH:4195, skipping!
#WARNING:	Gene FCGR3 in background [1/1258] is not recognized, skipping!
#WARNING:	Gene UBR5 in background [1/1259] is already seen with same internal ID GOSH:2931, skipping!
#WARNING:	Gene RUNX1 in background [1/1271] is already seen with same internal ID GOSH:10322, skipping!
#WARNING:	Gene FH1 in background [1/1278] is not recognized, skipping!
#WARNING:	Gene E2F1 in background [1/1284] is already seen with same internal ID GOSH:2520, skipping!
#WARNING:	Gene ZNRF2 in background [1/1286] is already seen with same internal ID GOSH:14834, skipping!
#WARNING:	Gene ZFP322A in background [1/1287] is not recognized, skipping!
#WARNING:	Gene SNCA in background [1/1292] is already seen with same internal ID GOSH:8686, skipping!
#WARNING:	Gene LOC100505066 in background [1/1299] is not recognized, skipping!
#WARNING:	Gene KLF13 in background [1/1300] is already seen with same internal ID GOSH:12712, skipping!
#WARNING:	Gene GM16880 in background [1/1303] is not recognized, skipping!
#WARNING:	Gene EOMES in background [1/1304] is already seen with same internal ID GOSH:11030, skipping!
#WARNING:	Gene MYB in background [1/1311] is already seen with same internal ID GOSH:4821, skipping!
#WARNING:	Gene MAP3K1 in background [1/1313] is already seen with same internal ID GOSH:2014, skipping!
#WARNING:	Gene TET1 in background [1/1336] is already seen with same internal ID GOSH:7647, skipping!
#WARNING:	Gene NFE2L2 in background [1/1348] is already seen with same internal ID GOSH:4524, skipping!
#WARNING:	Gene EP300 in background [1/1351] is already seen with same internal ID GOSH:2294, skipping!
#WARNING:	Gene TOP2B in background [1/1355] is already seen with same internal ID GOSH:1368, skipping!
#WARNING:	Gene GM10480 in background [1/1358] is not recognized, skipping!
#WARNING:	Gene IKZF3 in background [1/1371] is already seen with same internal ID GOSH:10606, skipping!
#WARNING:	Gene WT1 in background [1/1375] is already seen with same internal ID GOSH:15856, skipping!
#WARNING:	Gene HIST1H2AO in background [1/1384] is not recognized, skipping!
#WARNING:	Gene RPS3A1 in background [1/1385] is not recognized, skipping!
#WARNING:	Gene NR4A2 in background [1/1412] is already seen with same internal ID GOSH:9641, skipping!
#WARNING:	Gene SOX7 in background [1/1427] is already seen with same internal ID GOSH:12973, skipping!
#WARNING:	Gene IGH in background [1/1429] is not recognized, skipping!
#WARNING:	Gene XLR4A in background [1/1433] is not recognized, skipping!
#WARNING:	Gene 2610528J11RIK in background [1/1438] is not recognized, skipping!
#WARNING:	Gene ALK in background [1/1446] is already seen with same internal ID GOSH:12977, skipping!
#WARNING:	Gene 3930401B19RIK in background [1/1452] is not recognized, skipping!
#WARNING:	Gene STAT3 in background [1/1459] is already seen with same internal ID GOSH:12403, skipping!
#WARNING:	Gene FMR1 in background [1/1465] is already seen with same internal ID GOSH:2625, skipping!
#WARNING:	Gene HMGA1-RS1 in background [1/1470] is not recognized, skipping!
#WARNING:	Gene 1110012L19RIK in background [1/1477] is not recognized, skipping!
#WARNING:	Gene IKZF1 in background [1/1481] is already seen with same internal ID GOSH:16082, skipping!
#WARNING:	Gene RAD21 in background [1/1484] is already seen with same internal ID GOSH:11439, skipping!
#WARNING:	Gene CBFB in background [1/1499] is already seen with same internal ID GOSH:1025, skipping!
#WARNING:	Gene CDK4 in background [1/1505] is already seen with same internal ID GOSH:7085, skipping!
#WARNING:	Gene EAR1 in background [1/1508] is not recognized, skipping!
#WARNING:	Gene TRIM28 in background [1/1516] is already seen with same internal ID GOSH:6327, skipping!
#WARNING:	Gene KMT2A in background [1/1517] is already seen with same internal ID GOSH:4774, skipping!
#WARNING:	Gene LINC00341 in background [1/1524] is not recognized, skipping!
#WARNING:	Gene PIK3CA in background [1/1533] is already seen with same internal ID GOSH:5206, skipping!
#WARNING:	Gene PAX3 in background [1/1537] is already seen with same internal ID GOSH:7170, skipping!
#WARNING:	Gene AQP11 in background [1/1538] is already seen with same internal ID GOSH:14472, skipping!
#WARNING:	Gene ZFP710 in background [1/1539] is not recognized, skipping!
#WARNING:	Gene IFNAR1 in background [1/1542] is already seen with same internal ID GOSH:8203, skipping!
#WARNING:	Gene IDH2 in background [1/1543] is already seen with same internal ID GOSH:15163, skipping!
#WARNING:	Gene IGF1R in background [1/1549] is already seen with same internal ID GOSH:7965, skipping!
#WARNING:	Gene TERT in background [1/1550] is already seen with same internal ID GOSH:11340, skipping!
#WARNING:	Gene HIST1H2BP in background [1/1553] is not recognized, skipping!
#WARNING:	Gene TARDBP in background [1/1555] is already seen with same internal ID GOSH:5121, skipping!
#WARNING:	Gene STAT6 in background [1/1556] is already seen with same internal ID GOSH:11971, skipping!
#WARNING:	Gene 5730437C12RIK in background [1/1560] is not recognized, skipping!
#WARNING:	Gene D11ERTD717E in background [1/1562] is not recognized, skipping!
#WARNING:	Gene POU1F1 in background [1/1565] is already seen with same internal ID GOSH:900, skipping!
#WARNING:	Gene SELENBP2 in background [1/1566] is not recognized, skipping!
#WARNING:	Gene SPRR2A1 in background [1/1569] is not recognized, skipping!
#WARNING:	Gene NOTCH3 in background [1/1576] is already seen with same internal ID GOSH:1252, skipping!
#WARNING:	Gene THRB in background [1/1581] is already seen with same internal ID GOSH:9364, skipping!
#WARNING:	Gene KLRA3 in background [1/1584] is not recognized, skipping!
#WARNING:	Gene LOC100131180 in background [1/1587] is not recognized, skipping!
#WARNING:	Gene GM5859 in background [1/1592] is not recognized, skipping!
#INFO:	Effective domain size for GO: 1314, threshold 4.4e-05
#INFO:	Effective domain size for KEGG: 748, threshold 0.000922
#INFO:
#INFO:	--- Gene names and descriptions
#INFO:
#INFO:	QUERY:	ABCA1	ABCA1	ATP binding cassette subfamily A member 1 [Source:HGNC Symbol;Acc:HGNC:29]
#INFO:	QUERY:	ABCB4	ABCB4	ATP binding cassette subfamily B member 4 [Source:HGNC Symbol;Acc:HGNC:45]
#INFO:	QUERY:	ACVR1	ACVR1	activin A receptor type 1 [Source:HGNC Symbol;Acc:HGNC:171]
#INFO:	QUERY:	ADRB1	ADRB1	adrenoceptor beta 1 [Source:HGNC Symbol;Acc:HGNC:285]
#INFO:	QUERY:	AIRE	AIRE	autoimmune regulator [Source:HGNC Symbol;Acc:HGNC:360]
#INFO:	QUERY:	AKT1	AKT1	AKT serine/threonine kinase 1 [Source:HGNC Symbol;Acc:HGNC:391]
#INFO:	QUERY:	ALK	ALK	anaplastic lymphoma receptor tyrosine kinase [Source:HGNC Symbol;Acc:HGNC:427]
#INFO:	QUERY:	AMER1	AMER1	APC membrane recruitment protein 1 [Source:HGNC Symbol;Acc:HGNC:26837]
#INFO:	QUERY:	APC	APC	adenomatous polyposis coli [Source:HGNC Symbol;Acc:HGNC:583]
#INFO:	QUERY:	APP	APP	amyloid beta precursor protein [Source:HGNC Symbol;Acc:HGNC:620]
#INFO:	QUERY:	ARID3A	ARID3A	AT-rich interaction domain 3A [Source:HGNC Symbol;Acc:HGNC:3031]
#INFO:	QUERY:	ATM	ATM	ATM serine/threonine kinase [Source:HGNC Symbol;Acc:HGNC:795]
#INFO:	QUERY:	BMI1	BMI1	BMI1 proto-oncogene, polycomb ring finger [Source:HGNC Symbol;Acc:HGNC:1066]
#INFO:	QUERY:	BRAF	BRAF	B-Raf proto-oncogene, serine/threonine kinase [Source:HGNC Symbol;Acc:HGNC:1097]
#INFO:	QUERY:	BRCA1	BRCA1	BRCA1, DNA repair associated [Source:HGNC Symbol;Acc:HGNC:1100]
#INFO:	QUERY:	BRMS1	BRMS1	breast cancer metastasis suppressor 1 [Source:HGNC Symbol;Acc:HGNC:17262]
#INFO:	QUERY:	BTK	BTK	Bruton tyrosine kinase [Source:HGNC Symbol;Acc:HGNC:1133]
#INFO:	QUERY:	CD24	CD24	CD24 molecule [Source:HGNC Symbol;Acc:HGNC:1645]
#INFO:	QUERY:	CDK4	CDK4	cyclin dependent kinase 4 [Source:HGNC Symbol;Acc:HGNC:1773]
#INFO:	QUERY:	CFTR	CFTR	cystic fibrosis transmembrane conductance regulator [Source:HGNC Symbol;Acc:HGNC:1884]
#INFO:	QUERY:	CHRNA4	CHRNA4	cholinergic receptor nicotinic alpha 4 subunit [Source:HGNC Symbol;Acc:HGNC:1958]
#INFO:	QUERY:	CLDN16	CLDN16	claudin 16 [Source:HGNC Symbol;Acc:HGNC:2037]
#INFO:	QUERY:	COMMD5	COMMD5	COMM domain containing 5 [Source:HGNC Symbol;Acc:HGNC:17902]
#INFO:	QUERY:	CSTB	CSTB	cystatin B [Source:HGNC Symbol;Acc:HGNC:2482]
#INFO:	QUERY:	CSTF2T	CSTF2T	cleavage stimulation factor subunit 2, tau variant [Source:HGNC Symbol;Acc:HGNC:17086]
#INFO:	QUERY:	CTLA4	CTLA4	cytotoxic T-lymphocyte associated protein 4 [Source:HGNC Symbol;Acc:HGNC:2505]
#INFO:	QUERY:	CTNNB1	CTNNB1	catenin beta 1 [Source:HGNC Symbol;Acc:HGNC:2514]
#INFO:	QUERY:	DICER1	DICER1	dicer 1, ribonuclease III [Source:HGNC Symbol;Acc:HGNC:17098]
#INFO:	QUERY:	DLX4	DLX4	distal-less homeobox 4 [Source:HGNC Symbol;Acc:HGNC:2917]
#INFO:	QUERY:	DMD	DMD	dystrophin [Source:HGNC Symbol;Acc:HGNC:2928]
#INFO:	QUERY:	DROSHA	DROSHA	drosha ribonuclease III [Source:HGNC Symbol;Acc:HGNC:17904]
#INFO:	QUERY:	DUSP1	DUSP1	dual specificity phosphatase 1 [Source:HGNC Symbol;Acc:HGNC:3064]
#INFO:	QUERY:	DYSF	DYSF	dysferlin [Source:HGNC Symbol;Acc:HGNC:3097]
#INFO:	QUERY:	E2F1	E2F1	E2F transcription factor 1 [Source:HGNC Symbol;Acc:HGNC:3113]
#INFO:	QUERY:	E2F4	E2F4	E2F transcription factor 4 [Source:HGNC Symbol;Acc:HGNC:3118]
#INFO:	QUERY:	EBF1	EBF1	early B-cell factor 1 [Source:HGNC Symbol;Acc:HGNC:3126]
#INFO:	QUERY:	EGFR	EGFR	epidermal growth factor receptor [Source:HGNC Symbol;Acc:HGNC:3236]
#INFO:	QUERY:	ERBB2	ERBB2	erb-b2 receptor tyrosine kinase 2 [Source:HGNC Symbol;Acc:HGNC:3430]
#INFO:	QUERY:	ERBB3	ERBB3	erb-b2 receptor tyrosine kinase 3 [Source:HGNC Symbol;Acc:HGNC:3431]
#INFO:	QUERY:	ESR1	ESR1	estrogen receptor 1 [Source:HGNC Symbol;Acc:HGNC:3467]
#INFO:	QUERY:	FAM60A	FAM60A	family with sequence similarity 60 member A [Source:HGNC Symbol;Acc:HGNC:30702]
#INFO:	QUERY:	FGFR1	FGFR1	fibroblast growth factor receptor 1 [Source:HGNC Symbol;Acc:HGNC:3688]
#INFO:	QUERY:	FGFR3	FGFR3	fibroblast growth factor receptor 3 [Source:HGNC Symbol;Acc:HGNC:3690]
#INFO:	QUERY:	FH	FH	fumarate hydratase [Source:HGNC Symbol;Acc:HGNC:3700]
#INFO:	QUERY:	FLI1	FLI1	Fli-1 proto-oncogene, ETS transcription factor [Source:HGNC Symbol;Acc:HGNC:3749]
#INFO:	QUERY:	FMR1	FMR1	fragile X mental retardation 1 [Source:HGNC Symbol;Acc:HGNC:3775]
#INFO:	QUERY:	FOXM1	FOXM1	forkhead box M1 [Source:HGNC Symbol;Acc:HGNC:3818]
#INFO:	QUERY:	FTO	FTO	fat mass and obesity associated [Source:HGNC Symbol;Acc:HGNC:24678]
#INFO:	QUERY:	GADD45A	GADD45A	growth arrest and DNA damage inducible alpha [Source:HGNC Symbol;Acc:HGNC:4095]
#INFO:	QUERY:	GAPDH	GAPDH	glyceraldehyde-3-phosphate dehydrogenase [Source:HGNC Symbol;Acc:HGNC:4141]
#INFO:	QUERY:	GATA1	GATA1	GATA binding protein 1 [Source:HGNC Symbol;Acc:HGNC:4170]
#INFO:	QUERY:	GATA4	GATA4	GATA binding protein 4 [Source:HGNC Symbol;Acc:HGNC:4173]
#INFO:	QUERY:	GFAP	GFAP	glial fibrillary acidic protein [Source:HGNC Symbol;Acc:HGNC:4235]
#INFO:	QUERY:	GHR	GHR	growth hormone receptor [Source:HGNC Symbol;Acc:HGNC:4263]
#INFO:	QUERY:	GPLD1	GPLD1	glycosylphosphatidylinositol specific phospholipase D1 [Source:HGNC Symbol;Acc:HGNC:4459]
#INFO:	QUERY:	GSK3A	GSK3A	glycogen synthase kinase 3 alpha [Source:HGNC Symbol;Acc:HGNC:4616]
#INFO:	QUERY:	GSK3B	GSK3B	glycogen synthase kinase 3 beta [Source:HGNC Symbol;Acc:HGNC:4617]
#INFO:	QUERY:	HDAC2	HDAC2	histone deacetylase 2 [Source:HGNC Symbol;Acc:HGNC:4853]
#INFO:	QUERY:	HDAC9	HDAC9	histone deacetylase 9 [Source:HGNC Symbol;Acc:HGNC:14065]
#INFO:	QUERY:	HES6	HES6	hes family bHLH transcription factor 6 [Source:HGNC Symbol;Acc:HGNC:18254]
#INFO:	QUERY:	HIPK2	HIPK2	homeodomain interacting protein kinase 2 [Source:HGNC Symbol;Acc:HGNC:14402]
#INFO:	QUERY:	HNF4A	HNF4A	hepatocyte nuclear factor 4 alpha [Source:HGNC Symbol;Acc:HGNC:5024]
#INFO:	QUERY:	HOXC13	HOXC13	homeobox C13 [Source:HGNC Symbol;Acc:HGNC:5125]
#INFO:	QUERY:	HTT	HTT	huntingtin [Source:HGNC Symbol;Acc:HGNC:4851]
#INFO:	QUERY:	IDH2	IDH2	isocitrate dehydrogenase (NADP(+)) 2, mitochondrial [Source:HGNC Symbol;Acc:HGNC:5383]
#INFO:	QUERY:	IGF1	IGF1	insulin like growth factor 1 [Source:HGNC Symbol;Acc:HGNC:5464]
#INFO:	QUERY:	IL10	IL10	interleukin 10 [Source:HGNC Symbol;Acc:HGNC:5962]
#INFO:	QUERY:	IL1RN	IL1RN	interleukin 1 receptor antagonist [Source:HGNC Symbol;Acc:HGNC:6000]
#INFO:	QUERY:	ING1	ING1	inhibitor of growth family member 1 [Source:HGNC Symbol;Acc:HGNC:6062]
#INFO:	QUERY:	INSIG1	INSIG1	insulin induced gene 1 [Source:HGNC Symbol;Acc:HGNC:6083]
#INFO:	QUERY:	INSM1	INSM1	INSM transcriptional repressor 1 [Source:HGNC Symbol;Acc:HGNC:6090]
#INFO:	QUERY:	INSR	INSR	insulin receptor [Source:HGNC Symbol;Acc:HGNC:6091]
#INFO:	QUERY:	IRF1	IRF1	interferon regulatory factor 1 [Source:HGNC Symbol;Acc:HGNC:6116]
#INFO:	QUERY:	IRF7	IRF7	interferon regulatory factor 7 [Source:HGNC Symbol;Acc:HGNC:6122]
#INFO:	QUERY:	IRS2	IRS2	insulin receptor substrate 2 [Source:HGNC Symbol;Acc:HGNC:6126]
#INFO:	QUERY:	IRS3P	N/A	N/A
#INFO:	QUERY:	JAG1	JAG1	jagged 1 [Source:HGNC Symbol;Acc:HGNC:6188]
#INFO:	QUERY:	JAK2	JAK2	Janus kinase 2 [Source:HGNC Symbol;Acc:HGNC:6192]
#INFO:	QUERY:	KDM1A	KDM1A	lysine demethylase 1A [Source:HGNC Symbol;Acc:HGNC:29079]
#INFO:	QUERY:	KDM1B	KDM1B	lysine demethylase 1B [Source:HGNC Symbol;Acc:HGNC:21577]
#INFO:	QUERY:	KDM4C	KDM4C/AL513412.1	lysine demethylase 4C [Source:HGNC Symbol;Acc:HGNC:17071]
#INFO:	QUERY:	KDM6A	KDM6A	lysine demethylase 6A [Source:HGNC Symbol;Acc:HGNC:12637]
#INFO:	QUERY:	KLF1	KLF1	Kruppel like factor 1 [Source:HGNC Symbol;Acc:HGNC:6345]
#INFO:	QUERY:	KLF4	KLF4	Kruppel like factor 4 [Source:HGNC Symbol;Acc:HGNC:6348]
#INFO:	QUERY:	KLHL40	KLHL40	kelch like family member 40 [Source:HGNC Symbol;Acc:HGNC:30372]
#INFO:	QUERY:	KMT2A	KMT2A	lysine methyltransferase 2A [Source:HGNC Symbol;Acc:HGNC:7132]
#INFO:	QUERY:	KRAS	KRAS	KRAS proto-oncogene, GTPase [Source:HGNC Symbol;Acc:HGNC:6407]
#INFO:	QUERY:	KSR1	KSR1	kinase suppressor of ras 1 [Source:HGNC Symbol;Acc:HGNC:6465]
#INFO:	QUERY:	KSR2	KSR2	kinase suppressor of ras 2 [Source:HGNC Symbol;Acc:HGNC:18610]
#INFO:	QUERY:	LAMC2	LAMC2	laminin subunit gamma 2 [Source:HGNC Symbol;Acc:HGNC:6493]
#INFO:	QUERY:	LEP	LEP	leptin [Source:HGNC Symbol;Acc:HGNC:6553]
#INFO:	QUERY:	LMNA	LMNA	lamin A/C [Source:HGNC Symbol;Acc:HGNC:6636]
#INFO:	QUERY:	LRRK2	LRRK2	leucine rich repeat kinase 2 [Source:HGNC Symbol;Acc:HGNC:18618]
#INFO:	QUERY:	MAP2K3	MAP2K3	mitogen-activated protein kinase kinase 3 [Source:HGNC Symbol;Acc:HGNC:6843]
#INFO:	QUERY:	MAP2K4	MAP2K4	mitogen-activated protein kinase kinase 4 [Source:HGNC Symbol;Acc:HGNC:6844]
#INFO:	QUERY:	MAPK1	MAPK1	mitogen-activated protein kinase 1 [Source:HGNC Symbol;Acc:HGNC:6871]
#INFO:	QUERY:	MAPK7	MAPK7	mitogen-activated protein kinase 7 [Source:HGNC Symbol;Acc:HGNC:6880]
#INFO:	QUERY:	MAPK8	MAPK8	mitogen-activated protein kinase 8 [Source:HGNC Symbol;Acc:HGNC:6881]
#INFO:	QUERY:	MAT1A	MAT1A	methionine adenosyltransferase 1A [Source:HGNC Symbol;Acc:HGNC:6903]
#INFO:	QUERY:	MBD2	MBD2	methyl-CpG binding domain protein 2 [Source:HGNC Symbol;Acc:HGNC:6917]
#INFO:	QUERY:	MECOM	MECOM	MDS1 and EVI1 complex locus [Source:HGNC Symbol;Acc:HGNC:3498]
#INFO:	QUERY:	MECP2	MECP2	methyl-CpG binding protein 2 [Source:HGNC Symbol;Acc:HGNC:6990]
#INFO:	QUERY:	MEF2A	MEF2A	myocyte enhancer factor 2A [Source:HGNC Symbol;Acc:HGNC:6993]
#INFO:	QUERY:	MET	MET	MET proto-oncogene, receptor tyrosine kinase [Source:HGNC Symbol;Acc:HGNC:7029]
#INFO:	QUERY:	MIR34A	MIR34A	microRNA 34a [Source:HGNC Symbol;Acc:HGNC:31635]
#INFO:	QUERY:	MUC2	MUC2	mucin 2, oligomeric mucus/gel-forming [Source:HGNC Symbol;Acc:HGNC:7512]
#INFO:	QUERY:	MYB	MYB	MYB proto-oncogene, transcription factor [Source:HGNC Symbol;Acc:HGNC:7545]
#INFO:	QUERY:	MYC	MYC	v-myc avian myelocytomatosis viral oncogene homolog [Source:HGNC Symbol;Acc:HGNC:7553]
#INFO:	QUERY:	MYCN	MYCN	v-myc avian myelocytomatosis viral oncogene neuroblastoma derived homolog [Source:HGNC Symbol;Acc:HGNC:7559]
#INFO:	QUERY:	NEUROG3	NEUROG3	neurogenin 3 [Source:HGNC Symbol;Acc:HGNC:13806]
#INFO:	QUERY:	NFIA	NFIA	nuclear factor I A [Source:HGNC Symbol;Acc:HGNC:7784]
#INFO:	QUERY:	NFKB1	NFKB1	nuclear factor kappa B subunit 1 [Source:HGNC Symbol;Acc:HGNC:7794]
#INFO:	QUERY:	NLGN1	NLGN1	neuroligin 1 [Source:HGNC Symbol;Acc:HGNC:14291]
#INFO:	QUERY:	NLGN3	NLGN3	neuroligin 3 [Source:HGNC Symbol;Acc:HGNC:14289]
#INFO:	QUERY:	NOTCH1	NOTCH1	notch 1 [Source:HGNC Symbol;Acc:HGNC:7881]
#INFO:	QUERY:	NR2C2	NR2C2	nuclear receptor subfamily 2 group C member 2 [Source:HGNC Symbol;Acc:HGNC:7972]
#INFO:	QUERY:	NR2F2	NR2F2	nuclear receptor subfamily 2 group F member 2 [Source:HGNC Symbol;Acc:HGNC:7976]
#INFO:	QUERY:	NR4A2	NR4A2	nuclear receptor subfamily 4 group A member 2 [Source:HGNC Symbol;Acc:HGNC:7981]
#INFO:	QUERY:	NRAS	NRAS	neuroblastoma RAS viral oncogene homolog [Source:HGNC Symbol;Acc:HGNC:7989]
#INFO:	QUERY:	NRF1	NRF1	nuclear respiratory factor 1 [Source:HGNC Symbol;Acc:HGNC:7996]
#INFO:	QUERY:	NRL	NRL	neural retina leucine zipper [Source:HGNC Symbol;Acc:HGNC:8002]
#INFO:	QUERY:	OGT	OGT	O-linked N-acetylglucosamine (GlcNAc) transferase [Source:HGNC Symbol;Acc:HGNC:8127]
#INFO:	QUERY:	ONECUT1	ONECUT1	one cut homeobox 1 [Source:HGNC Symbol;Acc:HGNC:8138]
#INFO:	QUERY:	PARK2	PARK2	parkin RBR E3 ubiquitin protein ligase [Source:HGNC Symbol;Acc:HGNC:8607]
#INFO:	QUERY:	PARK7	PARK7	Parkinsonism associated deglycase [Source:HGNC Symbol;Acc:HGNC:16369]
#INFO:	QUERY:	PCDH12	PCDH12	protocadherin 12 [Source:HGNC Symbol;Acc:HGNC:8657]
#INFO:	QUERY:	PFKL	PFKL	phosphofructokinase, liver type [Source:HGNC Symbol;Acc:HGNC:8876]
#INFO:	QUERY:	PIAS1	PIAS1	protein inhibitor of activated STAT 1 [Source:HGNC Symbol;Acc:HGNC:2752]
#INFO:	QUERY:	PIK3CA	PIK3CA	phosphatidylinositol-4,5-bisphosphate 3-kinase catalytic subunit alpha [Source:HGNC Symbol;Acc:HGNC:8975]
#INFO:	QUERY:	PKD1	PKD1	polycystin 1, transient receptor potential channel interacting [Source:HGNC Symbol;Acc:HGNC:9008]
#INFO:	QUERY:	POU1F1	POU1F1	POU class 1 homeobox 1 [Source:HGNC Symbol;Acc:HGNC:9210]
#INFO:	QUERY:	POU5F1	POU5F1	POU class 5 homeobox 1 [Source:HGNC Symbol;Acc:HGNC:9221]
#INFO:	QUERY:	PPARG	PPARG	peroxisome proliferator activated receptor gamma [Source:HGNC Symbol;Acc:HGNC:9236]
#INFO:	QUERY:	PPARGC1A	PPARGC1A	PPARG coactivator 1 alpha [Source:HGNC Symbol;Acc:HGNC:9237]
#INFO:	QUERY:	PPT1	PPT1	palmitoyl-protein thioesterase 1 [Source:HGNC Symbol;Acc:HGNC:9325]
#INFO:	QUERY:	PRDM16	PRDM16	PR domain 16 [Source:HGNC Symbol;Acc:HGNC:14000]
#INFO:	QUERY:	PRKACA	PRKACA	protein kinase cAMP-activated catalytic subunit alpha [Source:HGNC Symbol;Acc:HGNC:9380]
#INFO:	QUERY:	PRKCDBP	PRKCDBP	protein kinase C delta binding protein [Source:HGNC Symbol;Acc:HGNC:9400]
#INFO:	QUERY:	PRSS2	PRSS2	protease, serine 2 [Source:HGNC Symbol;Acc:HGNC:9483]
#INFO:	QUERY:	PSAP	PSAP	prosaposin [Source:HGNC Symbol;Acc:HGNC:9498]
#INFO:	QUERY:	PSIP1	PSIP1	PC4 and SFRS1 interacting protein 1 [Source:HGNC Symbol;Acc:HGNC:9527]
#INFO:	QUERY:	PTEN	PTEN	phosphatase and tensin homolog [Source:HGNC Symbol;Acc:HGNC:9588]
#INFO:	QUERY:	RAF1	RAF1	Raf-1 proto-oncogene, serine/threonine kinase [Source:HGNC Symbol;Acc:HGNC:9829]
#INFO:	QUERY:	RB1	RB1	RB transcriptional corepressor 1 [Source:HGNC Symbol;Acc:HGNC:9884]
#INFO:	QUERY:	RBBP8	RBBP8	RB binding protein 8, endonuclease [Source:HGNC Symbol;Acc:HGNC:9891]
#INFO:	QUERY:	RELA	RELA	RELA proto-oncogene, NF-kB subunit [Source:HGNC Symbol;Acc:HGNC:9955]
#INFO:	QUERY:	RIF1	RIF1	replication timing regulatory factor 1 [Source:HGNC Symbol;Acc:HGNC:23207]
#INFO:	QUERY:	RNF185	RNF185	ring finger protein 185 [Source:HGNC Symbol;Acc:HGNC:26783]
#INFO:	QUERY:	RP1	RP1	retinitis pigmentosa 1 (autosomal dominant) [Source:HGNC Symbol;Acc:HGNC:10263]
#INFO:	QUERY:	RUNX1	RUNX1	runt related transcription factor 1 [Source:HGNC Symbol;Acc:HGNC:10471]
#INFO:	QUERY:	RYBP	RYBP	RING1 and YY1 binding protein [Source:HGNC Symbol;Acc:HGNC:10480]
#INFO:	QUERY:	SCD1	N/A	N/A
#INFO:	QUERY:	SDC1	SDC1	syndecan 1 [Source:HGNC Symbol;Acc:HGNC:10658]
#INFO:	QUERY:	SGK1	SGK1	serum/glucocorticoid regulated kinase 1 [Source:HGNC Symbol;Acc:HGNC:10810]
#INFO:	QUERY:	SHANK3	SHANK3	SH3 and multiple ankyrin repeat domains 3 [Source:HGNC Symbol;Acc:HGNC:14294]
#INFO:	QUERY:	SIRT1	SIRT1	sirtuin 1 [Source:HGNC Symbol;Acc:HGNC:14929]
#INFO:	QUERY:	SIRT7	SIRT7	sirtuin 7 [Source:HGNC Symbol;Acc:HGNC:14935]
#INFO:	QUERY:	SMARCB1	SMARCB1	SWI/SNF related, matrix associated, actin dependent regulator of chromatin, subfamily b, member 1 [Source:HGNC Symbol;Acc:HGNC:11103]
#INFO:	QUERY:	SOCS3	SOCS3	suppressor of cytokine signaling 3 [Source:HGNC Symbol;Acc:HGNC:19391]
#INFO:	QUERY:	SOX2	SOX2	SRY-box 2 [Source:HGNC Symbol;Acc:HGNC:11195]
#INFO:	QUERY:	SOX4	SOX4	SRY-box 4 [Source:HGNC Symbol;Acc:HGNC:11200]
#INFO:	QUERY:	SQSTM1	SQSTM1	sequestosome 1 [Source:HGNC Symbol;Acc:HGNC:11280]
#INFO:	QUERY:	SRC	SRC	SRC proto-oncogene, non-receptor tyrosine kinase [Source:HGNC Symbol;Acc:HGNC:11283]
#INFO:	QUERY:	SRF	SRF	serum response factor [Source:HGNC Symbol;Acc:HGNC:11291]
#INFO:	QUERY:	STAT3	STAT3	signal transducer and activator of transcription 3 [Source:HGNC Symbol;Acc:HGNC:11364]
#INFO:	QUERY:	STAU1	STAU1	staufen double-stranded RNA binding protein 1 [Source:HGNC Symbol;Acc:HGNC:11370]
#INFO:	QUERY:	STK11	STK11	serine/threonine kinase 11 [Source:HGNC Symbol;Acc:HGNC:11389]
#INFO:	QUERY:	SUZ12	SUZ12	SUZ12 polycomb repressive complex 2 subunit [Source:HGNC Symbol;Acc:HGNC:17101]
#INFO:	QUERY:	SYK	SYK	spleen tyrosine kinase [Source:HGNC Symbol;Acc:HGNC:11491]
#INFO:	QUERY:	SYNCRIP	SYNCRIP	synaptotagmin binding cytoplasmic RNA interacting protein [Source:HGNC Symbol;Acc:HGNC:16918]
#INFO:	QUERY:	TBK1	TBK1	TANK binding kinase 1 [Source:HGNC Symbol;Acc:HGNC:11584]
#INFO:	QUERY:	TCF12	TCF12	transcription factor 12 [Source:HGNC Symbol;Acc:HGNC:11623]
#INFO:	QUERY:	TCOF1	TCOF1	treacle ribosome biogenesis factor 1 [Source:HGNC Symbol;Acc:HGNC:11654]
#INFO:	QUERY:	TET1	TET1	tet methylcytosine dioxygenase 1 [Source:HGNC Symbol;Acc:HGNC:29484]
#INFO:	QUERY:	TFAM	TFAM	transcription factor A, mitochondrial [Source:HGNC Symbol;Acc:HGNC:11741]
#INFO:	QUERY:	TFEB	TFEB	transcription factor EB [Source:HGNC Symbol;Acc:HGNC:11753]
#INFO:	QUERY:	TFRC	TFRC	transferrin receptor [Source:HGNC Symbol;Acc:HGNC:11763]
#INFO:	QUERY:	TGFBR1	TGFBR1	transforming growth factor beta receptor 1 [Source:HGNC Symbol;Acc:HGNC:11772]
#INFO:	QUERY:	THRB	THRB	thyroid hormone receptor beta [Source:HGNC Symbol;Acc:HGNC:11799]
#INFO:	QUERY:	TMOD3	TMOD3	tropomodulin 3 [Source:HGNC Symbol;Acc:HGNC:11873]
#INFO:	QUERY:	TP53	TP53	tumor protein p53 [Source:HGNC Symbol;Acc:HGNC:11998]
#INFO:	QUERY:	TRIB1	TRIB1	tribbles pseudokinase 1 [Source:HGNC Symbol;Acc:HGNC:16891]
#INFO:	QUERY:	TRPM2-AS	TRPM2-AS	TRPM2 antisense RNA [Source:HGNC Symbol;Acc:HGNC:50758]
#INFO:	QUERY:	TRPM7	TRPM7	transient receptor potential cation channel subfamily M member 7 [Source:HGNC Symbol;Acc:HGNC:17994]
#INFO:	QUERY:	TSC1	TSC1	tuberous sclerosis 1 [Source:HGNC Symbol;Acc:HGNC:12362]
#INFO:	QUERY:	UPF1	UPF1	UPF1, RNA helicase and ATPase [Source:HGNC Symbol;Acc:HGNC:9962]
#INFO:	QUERY:	VHL	VHL	von Hippel-Lindau tumor suppressor [Source:HGNC Symbol;Acc:HGNC:12687]
#INFO:	QUERY:	WT1	WT1	Wilms tumor 1 [Source:HGNC Symbol;Acc:HGNC:12796]
#INFO:	QUERY:	XIAP	XIAP	X-linked inhibitor of apoptosis [Source:HGNC Symbol;Acc:HGNC:592]
#INFO:	QUERY:	ZFP36L2	ZFP36L2	ZFP36 ring finger protein-like 2 [Source:HGNC Symbol;Acc:HGNC:1108]
#INFO:	QUERY:	ZFP42	ZFP42	ZFP42 zinc finger protein [Source:HGNC Symbol;Acc:HGNC:30949]
#INFO:	QUERY:	ZFX	ZFX	zinc finger protein, X-linked [Source:HGNC Symbol;Acc:HGNC:12869]
#INFO:	QUERY:	ZMPSTE24	ZMPSTE24	zinc metallopeptidase STE24 [Source:HGNC Symbol;Acc:HGNC:12877]
#INFO:	QUERY:	ZNF217	ZNF217	zinc finger protein 217 [Source:HGNC Symbol;Acc:HGNC:13009]
#INFO:	QUERY:	ZNF750	ZNF750	zinc finger protein 750 [Source:HGNC Symbol;Acc:HGNC:25843]
#INFO:
#INFO:	--- BIOGRID neighbours
#INFO:
#INFO:	BIOGRID NEIGHBOUR:	YWHAZ	tyrosine 3-monooxygenase/tryptophan 5-monooxygenase activation protein zeta [Source:HGNC Symbol;Acc:HGNC:12855]
#INFO:	BIOGRID NEIGHBOUR:	YBX1	Y-box binding protein 1 [Source:HGNC Symbol;Acc:HGNC:8014]
#INFO:	BIOGRID NEIGHBOUR:	CHEK1	checkpoint kinase 1 [Source:HGNC Symbol;Acc:HGNC:1925]
#INFO:	BIOGRID NEIGHBOUR:	AR	androgen receptor [Source:HGNC Symbol;Acc:HGNC:644]
#INFO:	BIOGRID NEIGHBOUR:	HIF1A	hypoxia inducible factor 1 alpha subunit [Source:HGNC Symbol;Acc:HGNC:4910]
#INFO:	BIOGRID NEIGHBOUR:	IKZF3	IKAROS family zinc finger 3 [Source:HGNC Symbol;Acc:HGNC:13178]
#INFO:	BIOGRID NEIGHBOUR:	TRIP13	thyroid hormone receptor interactor 13 [Source:HGNC Symbol;Acc:HGNC:12307]
#INFO:	BIOGRID NEIGHBOUR:	TRIM33	tripartite motif containing 33 [Source:HGNC Symbol;Acc:HGNC:16290]
#INFO:	BIOGRID NEIGHBOUR:	TYROBP	TYRO protein tyrosine kinase binding protein [Source:HGNC Symbol;Acc:HGNC:12449]
#INFO:	BIOGRID NEIGHBOUR:	ACTG1	actin gamma 1 [Source:HGNC Symbol;Acc:HGNC:144]
#INFO:	BIOGRID NEIGHBOUR:	HNRNPA1	heterogeneous nuclear ribonucleoprotein A1 [Source:HGNC Symbol;Acc:HGNC:5031]
#INFO:	BIOGRID NEIGHBOUR:	ADNP	activity dependent neuroprotector homeobox [Source:HGNC Symbol;Acc:HGNC:15766]
#INFO:	BIOGRID NEIGHBOUR:	RNH1	ribonuclease/angiogenin inhibitor 1 [Source:HGNC Symbol;Acc:HGNC:10074]
#INFO:	BIOGRID NEIGHBOUR:	PGRMC1	progesterone receptor membrane component 1 [Source:HGNC Symbol;Acc:HGNC:16090]
#INFO:	BIOGRID NEIGHBOUR:	SNRPA1	small nuclear ribonucleoprotein polypeptide A' [Source:HGNC Symbol;Acc:HGNC:11152]
#INFO:	BIOGRID NEIGHBOUR:	RSRP1	arginine and serine rich protein 1 [Source:HGNC Symbol;Acc:HGNC:25234]
#INFO:	BIOGRID NEIGHBOUR:	CXCR4	C-X-C motif chemokine receptor 4 [Source:HGNC Symbol;Acc:HGNC:2561]
#INFO:	BIOGRID NEIGHBOUR:	PIN1	peptidylprolyl cis/trans isomerase, NIMA-interacting 1 [Source:HGNC Symbol;Acc:HGNC:8988]
#INFO:	BIOGRID NEIGHBOUR:	ILK	integrin linked kinase [Source:HGNC Symbol;Acc:HGNC:6040]
#INFO:	BIOGRID NEIGHBOUR:	RRM1	ribonucleotide reductase catalytic subunit M1 [Source:HGNC Symbol;Acc:HGNC:10451]
#INFO:	BIOGRID NEIGHBOUR:	SSRP1	structure specific recognition protein 1 [Source:HGNC Symbol;Acc:HGNC:11327]
#INFO:	BIOGRID NEIGHBOUR:	PDGFRB	platelet derived growth factor receptor beta [Source:HGNC Symbol;Acc:HGNC:8804]
#INFO:	BIOGRID NEIGHBOUR:	GATA3	GATA binding protein 3 [Source:HGNC Symbol;Acc:HGNC:4172]
#INFO:	BIOGRID NEIGHBOUR:	LOX	lysyl oxidase [Source:HGNC Symbol;Acc:HGNC:6664]
#INFO:	BIOGRID NEIGHBOUR:	ACADVL	acyl-CoA dehydrogenase, very long chain [Source:HGNC Symbol;Acc:HGNC:92]
#INFO:	BIOGRID NEIGHBOUR:	STAT2	signal transducer and activator of transcription 2 [Source:HGNC Symbol;Acc:HGNC:11363]
#INFO:	BIOGRID NEIGHBOUR:	ZNF207	zinc finger protein 207 [Source:HGNC Symbol;Acc:HGNC:12998]
#INFO:	BIOGRID NEIGHBOUR:	ZBTB38	zinc finger and BTB domain containing 38 [Source:HGNC Symbol;Acc:HGNC:26636]
#INFO:	BIOGRID NEIGHBOUR:	MEF2D	myocyte enhancer factor 2D [Source:HGNC Symbol;Acc:HGNC:6997]
#INFO:	BIOGRID NEIGHBOUR:	RASGRP3	RAS guanyl releasing protein 3 [Source:HGNC Symbol;Acc:HGNC:14545]
#INFO:	BIOGRID NEIGHBOUR:	TARDBP	TAR DNA binding protein [Source:HGNC Symbol;Acc:HGNC:11571]
#INFO:	BIOGRID NEIGHBOUR:	TRIP12	thyroid hormone receptor interactor 12 [Source:HGNC Symbol;Acc:HGNC:12306]
#INFO:	BIOGRID NEIGHBOUR:	CYFIP1	cytoplasmic FMR1 interacting protein 1 [Source:HGNC Symbol;Acc:HGNC:13759]
#INFO:	BIOGRID NEIGHBOUR:	ADAM17	ADAM metallopeptidase domain 17 [Source:HGNC Symbol;Acc:HGNC:195]
#INFO:	BIOGRID NEIGHBOUR:	CLOCK	clock circadian regulator [Source:HGNC Symbol;Acc:HGNC:2082]
#INFO:	BIOGRID NEIGHBOUR:	LIMCH1	LIM and calponin homology domains 1 [Source:HGNC Symbol;Acc:HGNC:29191]
#INFO:	BIOGRID NEIGHBOUR:	DTX1	deltex 1 [Source:HGNC Symbol;Acc:HGNC:3060]
#INFO:	BIOGRID NEIGHBOUR:	NPC1	NPC intracellular cholesterol transporter 1 [Source:HGNC Symbol;Acc:HGNC:7897]
#INFO:	BIOGRID NEIGHBOUR:	AGR2	anterior gradient 2, protein disulphide isomerase family member [Source:HGNC Symbol;Acc:HGNC:328]
#INFO:	BIOGRID NEIGHBOUR:	HRAS	Harvey rat sarcoma viral oncogene homolog [Source:HGNC Symbol;Acc:HGNC:5173]
#INFO:	BIOGRID NEIGHBOUR:	SMAD3	SMAD family member 3 [Source:HGNC Symbol;Acc:HGNC:6769]
#INFO:	BIOGRID NEIGHBOUR:	AGER	advanced glycosylation end product-specific receptor [Source:HGNC Symbol;Acc:HGNC:320]
#INFO:	BIOGRID NEIGHBOUR:	CDK8	cyclin dependent kinase 8 [Source:HGNC Symbol;Acc:HGNC:1779]
#INFO:	BIOGRID NEIGHBOUR:	MED1	mediator complex subunit 1 [Source:HGNC Symbol;Acc:HGNC:9234]
#INFO:	BIOGRID NEIGHBOUR:	USP22	ubiquitin specific peptidase 22 [Source:HGNC Symbol;Acc:HGNC:12621]
#INFO:	BIOGRID NEIGHBOUR:	PDK1	pyruvate dehydrogenase kinase 1 [Source:HGNC Symbol;Acc:HGNC:8809]
#INFO:	BIOGRID NEIGHBOUR:	RAD21	RAD21 cohesin complex component [Source:HGNC Symbol;Acc:HGNC:9811]
#INFO:	BIOGRID NEIGHBOUR:	BCL6	B-cell CLL/lymphoma 6 [Source:HGNC Symbol;Acc:HGNC:1001]
#INFO:	BIOGRID NEIGHBOUR:	PCNP	PEST proteolytic signal containing nuclear protein [Source:HGNC Symbol;Acc:HGNC:30023]
#INFO:	BIOGRID NEIGHBOUR:	CDKN1A	cyclin dependent kinase inhibitor 1A [Source:HGNC Symbol;Acc:HGNC:1784]
#INFO:	BIOGRID NEIGHBOUR:	PRMT6	protein arginine methyltransferase 6 [Source:HGNC Symbol;Acc:HGNC:18241]
#INFO:	BIOGRID NEIGHBOUR:	ESRRG	estrogen related receptor gamma [Source:HGNC Symbol;Acc:HGNC:3474]
#INFO:	BIOGRID NEIGHBOUR:	NFE2L1	nuclear factor, erythroid 2 like 1 [Source:HGNC Symbol;Acc:HGNC:7781]
#INFO:	BIOGRID NEIGHBOUR:	CTNNAL1	catenin alpha like 1 [Source:HGNC Symbol;Acc:HGNC:2512]
#INFO:	BIOGRID NEIGHBOUR:	PPP2R1B	protein phosphatase 2 scaffold subunit Abeta [Source:HGNC Symbol;Acc:HGNC:9303]
#INFO:	BIOGRID NEIGHBOUR:	HEY2	hes related family bHLH transcription factor with YRPW motif 2 [Source:HGNC Symbol;Acc:HGNC:4881]
#INFO:	BIOGRID NEIGHBOUR:	DNAJB1	DnaJ heat shock protein family (Hsp40) member B1 [Source:HGNC Symbol;Acc:HGNC:5270]
#INFO:	BIOGRID NEIGHBOUR:	EGR1	early growth response 1 [Source:HGNC Symbol;Acc:HGNC:3238]
#INFO:	BIOGRID NEIGHBOUR:	UBB	ubiquitin B [Source:HGNC Symbol;Acc:HGNC:12463]
#INFO:	BIOGRID NEIGHBOUR:	MAML1	mastermind like transcriptional coactivator 1 [Source:HGNC Symbol;Acc:HGNC:13632]
#INFO:	BIOGRID NEIGHBOUR:	EPAS1	endothelial PAS domain protein 1 [Source:HGNC Symbol;Acc:HGNC:3374]
#INFO:	BIOGRID NEIGHBOUR:	PPIB	peptidylprolyl isomerase B [Source:HGNC Symbol;Acc:HGNC:9255]
#INFO:	BIOGRID NEIGHBOUR:	PINK1	PTEN induced putative kinase 1 [Source:HGNC Symbol;Acc:HGNC:14581]
#INFO:	BIOGRID NEIGHBOUR:	NCOA1	nuclear receptor coactivator 1 [Source:HGNC Symbol;Acc:HGNC:7668]
#INFO:	BIOGRID NEIGHBOUR:	KLF2	Kruppel like factor 2 [Source:HGNC Symbol;Acc:HGNC:6347]
#INFO:	BIOGRID NEIGHBOUR:	TP63	tumor protein p63 [Source:HGNC Symbol;Acc:HGNC:15979]
#INFO:	BIOGRID NEIGHBOUR:	SIN3A	SIN3 transcription regulator family member A [Source:HGNC Symbol;Acc:HGNC:19353]
#INFO:	BIOGRID NEIGHBOUR:	MYOC	myocilin [Source:HGNC Symbol;Acc:HGNC:7610]
#INFO:	BIOGRID NEIGHBOUR:	TFPI	tissue factor pathway inhibitor [Source:HGNC Symbol;Acc:HGNC:11760]
#INFO:	BIOGRID NEIGHBOUR:	RARA	retinoic acid receptor alpha [Source:HGNC Symbol;Acc:HGNC:9864]
#INFO:	BIOGRID NEIGHBOUR:	NCOA2	nuclear receptor coactivator 2 [Source:HGNC Symbol;Acc:HGNC:7669]
#INFO:	BIOGRID NEIGHBOUR:	TTC37	tetratricopeptide repeat domain 37 [Source:HGNC Symbol;Acc:HGNC:23639]
#INFO:	BIOGRID NEIGHBOUR:	SLC4A7	solute carrier family 4 member 7 [Source:HGNC Symbol;Acc:HGNC:11033]
#INFO:	BIOGRID NEIGHBOUR:	EIF3E	eukaryotic translation initiation factor 3 subunit E [Source:HGNC Symbol;Acc:HGNC:3277]
#INFO:	BIOGRID NEIGHBOUR:	TLR4	toll like receptor 4 [Source:HGNC Symbol;Acc:HGNC:11850]
#INFO:	BIOGRID NEIGHBOUR:	NR2E3	nuclear receptor subfamily 2 group E member 3 [Source:HGNC Symbol;Acc:HGNC:7974]
#INFO:	BIOGRID NEIGHBOUR:	HECTD2	HECT domain E3 ubiquitin protein ligase 2 [Source:HGNC Symbol;Acc:HGNC:26736]
#INFO:	BIOGRID NEIGHBOUR:	CHEK2	checkpoint kinase 2 [Source:HGNC Symbol;Acc:HGNC:16627]
#INFO:	BIOGRID NEIGHBOUR:	SMARCA5	SWI/SNF related, matrix associated, actin dependent regulator of chromatin, subfamily a, member 5 [Source:HGNC Symbol;Acc:HGNC:11101]
#INFO:	BIOGRID NEIGHBOUR:	POU4F1	POU class 4 homeobox 1 [Source:HGNC Symbol;Acc:HGNC:9218]
#INFO:	BIOGRID NEIGHBOUR:	AKAP12	A-kinase anchoring protein 12 [Source:HGNC Symbol;Acc:HGNC:370]
#INFO:	BIOGRID NEIGHBOUR:	UQCR10	ubiquinol-cytochrome c reductase, complex III subunit X [Source:HGNC Symbol;Acc:HGNC:30863]
#INFO:	BIOGRID NEIGHBOUR:	LPL	lipoprotein lipase [Source:HGNC Symbol;Acc:HGNC:6677]
#INFO:	BIOGRID NEIGHBOUR:	HDAC3	histone deacetylase 3 [Source:HGNC Symbol;Acc:HGNC:4854]
#INFO:	BIOGRID NEIGHBOUR:	ATP1A1	ATPase Na+/K+ transporting subunit alpha 1 [Source:HGNC Symbol;Acc:HGNC:799]
#INFO:	BIOGRID NEIGHBOUR:	DGCR8	DGCR8 microprocessor complex subunit [Source:HGNC Symbol;Acc:HGNC:2847]
#INFO:	BIOGRID NEIGHBOUR:	VIM	vimentin [Source:HGNC Symbol;Acc:HGNC:12692]
#INFO:	BIOGRID NEIGHBOUR:	EIF3D	eukaryotic translation initiation factor 3 subunit D [Source:HGNC Symbol;Acc:HGNC:3278]
#INFO:	BIOGRID NEIGHBOUR:	ABCD3	ATP binding cassette subfamily D member 3 [Source:HGNC Symbol;Acc:HGNC:67]
#INFO:	BIOGRID NEIGHBOUR:	SMARCD1	SWI/SNF related, matrix associated, actin dependent regulator of chromatin, subfamily d, member 1 [Source:HGNC Symbol;Acc:HGNC:11106]
#INFO:	BIOGRID NEIGHBOUR:	CDK19	cyclin dependent kinase 19 [Source:HGNC Symbol;Acc:HGNC:19338]
#INFO:	BIOGRID NEIGHBOUR:	ITGB2	integrin subunit beta 2 [Source:HGNC Symbol;Acc:HGNC:6155]
#INFO:	BIOGRID NEIGHBOUR:	IRF9	interferon regulatory factor 9 [Source:HGNC Symbol;Acc:HGNC:6131]
#INFO:	BIOGRID NEIGHBOUR:	TOP2B	topoisomerase (DNA) II beta [Source:HGNC Symbol;Acc:HGNC:11990]
#INFO:	BIOGRID NEIGHBOUR:	POLR2L	polymerase (RNA) II subunit L [Source:HGNC Symbol;Acc:HGNC:9199]
#INFO:	BIOGRID NEIGHBOUR:	CSNK1G2	casein kinase 1 gamma 2 [Source:HGNC Symbol;Acc:HGNC:2455]
#INFO:	BIOGRID NEIGHBOUR:	ZXDC	ZXD family zinc finger C [Source:HGNC Symbol;Acc:HGNC:28160]
#INFO:	BIOGRID NEIGHBOUR:	SOD1	superoxide dismutase 1, soluble [Source:HGNC Symbol;Acc:HGNC:11179]
#INFO:	BIOGRID NEIGHBOUR:	SP3	Sp3 transcription factor [Source:HGNC Symbol;Acc:HGNC:11208]
#INFO:	BIOGRID NEIGHBOUR:	EPHB2	EPH receptor B2 [Source:HGNC Symbol;Acc:HGNC:3393]
#INFO:	BIOGRID NEIGHBOUR:	EZH2	enhancer of zeste 2 polycomb repressive complex 2 subunit [Source:HGNC Symbol;Acc:HGNC:3527]
#INFO:	BIOGRID NEIGHBOUR:	AHR	aryl hydrocarbon receptor [Source:HGNC Symbol;Acc:HGNC:348]
#INFO:	BIOGRID NEIGHBOUR:	ACTL6A	actin like 6A [Source:HGNC Symbol;Acc:HGNC:24124]
#INFO:	BIOGRID NEIGHBOUR:	SMAD4	SMAD family member 4 [Source:HGNC Symbol;Acc:HGNC:6770]
#INFO:	BIOGRID NEIGHBOUR:	MAB21L2	mab-21 like 2 [Source:HGNC Symbol;Acc:HGNC:6758]
#INFO:	BIOGRID NEIGHBOUR:	TXNRD1	thioredoxin reductase 1 [Source:HGNC Symbol;Acc:HGNC:12437]
#INFO:	BIOGRID NEIGHBOUR:	BPTF	bromodomain PHD finger transcription factor [Source:HGNC Symbol;Acc:HGNC:3581]
#INFO:	BIOGRID NEIGHBOUR:	H2AFZ	H2A histone family member Z [Source:HGNC Symbol;Acc:HGNC:4741]
#INFO:	BIOGRID NEIGHBOUR:	LIN28A	lin-28 homolog A [Source:HGNC Symbol;Acc:HGNC:15986]
#INFO:	BIOGRID NEIGHBOUR:	RAG1	recombination activating gene 1 [Source:HGNC Symbol;Acc:HGNC:9831]
#INFO:	BIOGRID NEIGHBOUR:	UTRN	utrophin [Source:HGNC Symbol;Acc:HGNC:12635]
#INFO:	BIOGRID NEIGHBOUR:	SOX7	SRY-box 7 [Source:HGNC Symbol;Acc:HGNC:18196]
#INFO:	BIOGRID NEIGHBOUR:	ZBTB7A	zinc finger and BTB domain containing 7A [Source:HGNC Symbol;Acc:HGNC:18078]
#INFO:	BIOGRID NEIGHBOUR:	MBD3	methyl-CpG binding domain protein 3 [Source:HGNC Symbol;Acc:HGNC:6918]
#INFO:	BIOGRID NEIGHBOUR:	SCYL2	SCY1 like pseudokinase 2 [Source:HGNC Symbol;Acc:HGNC:19286]
#INFO:	BIOGRID NEIGHBOUR:	RASGRF1	Ras protein specific guanine nucleotide releasing factor 1 [Source:HGNC Symbol;Acc:HGNC:9875]
#INFO:	BIOGRID NEIGHBOUR:	NUP107	nucleoporin 107 [Source:HGNC Symbol;Acc:HGNC:29914]
#INFO:	BIOGRID NEIGHBOUR:	SPAG6	sperm associated antigen 6 [Source:HGNC Symbol;Acc:HGNC:11215]
#INFO:	BIOGRID NEIGHBOUR:	ERG	ERG, ETS transcription factor [Source:HGNC Symbol;Acc:HGNC:3446]
#INFO:	BIOGRID NEIGHBOUR:	NANOG	Nanog homeobox [Source:HGNC Symbol;Acc:HGNC:20857]
#INFO:	BIOGRID NEIGHBOUR:	DES	desmin [Source:HGNC Symbol;Acc:HGNC:2770]
#INFO:	BIOGRID NEIGHBOUR:	RBM7	RNA binding motif protein 7 [Source:HGNC Symbol;Acc:HGNC:9904]
#INFO:	BIOGRID NEIGHBOUR:	IRS1	insulin receptor substrate 1 [Source:HGNC Symbol;Acc:HGNC:6125]
#INFO:	BIOGRID NEIGHBOUR:	TPT1	tumor protein, translationally-controlled 1 [Source:HGNC Symbol;Acc:HGNC:12022]
#INFO:	BIOGRID NEIGHBOUR:	NFKBIZ	NFKB inhibitor zeta [Source:HGNC Symbol;Acc:HGNC:29805]
#INFO:	BIOGRID NEIGHBOUR:	PLA2G12A	phospholipase A2 group XIIA [Source:HGNC Symbol;Acc:HGNC:18554]
#INFO:	BIOGRID NEIGHBOUR:	RPTOR	regulatory associated protein of MTOR complex 1 [Source:HGNC Symbol;Acc:HGNC:30287]
#INFO:	BIOGRID NEIGHBOUR:	ARID3B	AT-rich interaction domain 3B [Source:HGNC Symbol;Acc:HGNC:14350]
#INFO:	BIOGRID NEIGHBOUR:	TSC2	tuberous sclerosis 2 [Source:HGNC Symbol;Acc:HGNC:12363]
#INFO:	BIOGRID NEIGHBOUR:	CTCF	CCCTC-binding factor [Source:HGNC Symbol;Acc:HGNC:13723]
#INFO:	BIOGRID NEIGHBOUR:	MAPK14	mitogen-activated protein kinase 14 [Source:HGNC Symbol;Acc:HGNC:6876]
#INFO:	BIOGRID NEIGHBOUR:	NUPR1	nuclear protein 1, transcriptional regulator [Source:HGNC Symbol;Acc:HGNC:29990]
#INFO:	BIOGRID NEIGHBOUR:	ZBTB20	zinc finger and BTB domain containing 20 [Source:HGNC Symbol;Acc:HGNC:13503]
#INFO:	BIOGRID NEIGHBOUR:	CREBBP	CREB binding protein [Source:HGNC Symbol;Acc:HGNC:2348]
#INFO:	BIOGRID NEIGHBOUR:	PDX1	pancreatic and duodenal homeobox 1 [Source:HGNC Symbol;Acc:HGNC:6107]
#INFO:	BIOGRID NEIGHBOUR:	DNMT1	DNA (cytosine-5-)-methyltransferase 1 [Source:HGNC Symbol;Acc:HGNC:2976]
#INFO:	BIOGRID NEIGHBOUR:	SPDEF	SAM pointed domain containing ETS transcription factor [Source:HGNC Symbol;Acc:HGNC:17257]
#INFO:	BIOGRID NEIGHBOUR:	PUF60	poly(U) binding splicing factor 60KDa [Source:HGNC Symbol;Acc:HGNC:17042]
#INFO:	BIOGRID NEIGHBOUR:	GFI1	growth factor independent 1 transcriptional repressor [Source:HGNC Symbol;Acc:HGNC:4237]
#INFO:	BIOGRID NEIGHBOUR:	GFI1B	growth factor independent 1B transcriptional repressor [Source:HGNC Symbol;Acc:HGNC:4238]
#INFO:	BIOGRID NEIGHBOUR:	FGF23	fibroblast growth factor 23 [Source:HGNC Symbol;Acc:HGNC:3680]
#INFO:	BIOGRID NEIGHBOUR:	CITED2	Cbp/p300 interacting transactivator with Glu/Asp rich carboxy-terminal domain 2 [Source:HGNC Symbol;Acc:HGNC:1987]
#INFO:	BIOGRID NEIGHBOUR:	HRASLS5	HRAS like suppressor family member 5 [Source:HGNC Symbol;Acc:HGNC:24978]
#INFO:	BIOGRID NEIGHBOUR:	NFKBIA	NFKB inhibitor alpha [Source:HGNC Symbol;Acc:HGNC:7797]
#INFO:	BIOGRID NEIGHBOUR:	CAV1	caveolin 1 [Source:HGNC Symbol;Acc:HGNC:1527]
#INFO:	BIOGRID NEIGHBOUR:	MED12	mediator complex subunit 12 [Source:HGNC Symbol;Acc:HGNC:11957]
#INFO:	BIOGRID NEIGHBOUR:	PADI4	peptidyl arginine deiminase 4 [Source:HGNC Symbol;Acc:HGNC:18368]
#INFO:	BIOGRID NEIGHBOUR:	RNF2	ring finger protein 2 [Source:HGNC Symbol;Acc:HGNC:10061]
#INFO:	BIOGRID NEIGHBOUR:	FBXO5	F-box protein 5 [Source:HGNC Symbol;Acc:HGNC:13584]
#INFO:	BIOGRID NEIGHBOUR:	SMARCA4	SWI/SNF related, matrix associated, actin dependent regulator of chromatin, subfamily a, member 4 [Source:HGNC Symbol;Acc:HGNC:11100]
#INFO:	BIOGRID NEIGHBOUR:	WHSC1	Wolf-Hirschhorn syndrome candidate 1 [Source:HGNC Symbol;Acc:HGNC:12766]
#INFO:	BIOGRID NEIGHBOUR:	SCNN1G	sodium channel epithelial 1 gamma subunit [Source:HGNC Symbol;Acc:HGNC:10602]
#INFO:	BIOGRID NEIGHBOUR:	FLNB	filamin B [Source:HGNC Symbol;Acc:HGNC:3755]
#INFO:	BIOGRID NEIGHBOUR:	AURKA	aurora kinase A [Source:HGNC Symbol;Acc:HGNC:11393]
#INFO:	BIOGRID NEIGHBOUR:	TRAF3	TNF receptor associated factor 3 [Source:HGNC Symbol;Acc:HGNC:12033]
#INFO:	BIOGRID NEIGHBOUR:	RBMX	RNA binding motif protein, X-linked [Source:HGNC Symbol;Acc:HGNC:9910]
#INFO:	BIOGRID NEIGHBOUR:	B2M	beta-2-microglobulin [Source:HGNC Symbol;Acc:HGNC:914]
#INFO:	BIOGRID NEIGHBOUR:	DOCK4	dedicator of cytokinesis 4 [Source:HGNC Symbol;Acc:HGNC:19192]
#INFO:	BIOGRID NEIGHBOUR:	NSUN2	NOP2/Sun RNA methyltransferase family member 2 [Source:HGNC Symbol;Acc:HGNC:25994]
#INFO:	BIOGRID NEIGHBOUR:	PFDN2	prefoldin subunit 2 [Source:HGNC Symbol;Acc:HGNC:8867]
#INFO:	BIOGRID NEIGHBOUR:	HSPA9	heat shock protein family A (Hsp70) member 9 [Source:HGNC Symbol;Acc:HGNC:5244]
#INFO:	BIOGRID NEIGHBOUR:	GTF2I	general transcription factor IIi [Source:HGNC Symbol;Acc:HGNC:4659]
#INFO:	BIOGRID NEIGHBOUR:	CCT7	chaperonin containing TCP1 subunit 7 [Source:HGNC Symbol;Acc:HGNC:1622]
#INFO:	BIOGRID NEIGHBOUR:	ATP2B1	ATPase plasma membrane Ca2+ transporting 1 [Source:HGNC Symbol;Acc:HGNC:814]
#INFO:	BIOGRID NEIGHBOUR:	DEAF1	DEAF1, transcription factor [Source:HGNC Symbol;Acc:HGNC:14677]
#INFO:	BIOGRID NEIGHBOUR:	POLI	polymerase (DNA) iota [Source:HGNC Symbol;Acc:HGNC:9182]
#INFO:	BIOGRID NEIGHBOUR:	NF1	neurofibromin 1 [Source:HGNC Symbol;Acc:HGNC:7765]
#INFO:	BIOGRID NEIGHBOUR:	ARHGAP29	Rho GTPase activating protein 29 [Source:HGNC Symbol;Acc:HGNC:30207]
#INFO:	BIOGRID NEIGHBOUR:	STK33	serine/threonine kinase 33 [Source:HGNC Symbol;Acc:HGNC:14568]
#INFO:	BIOGRID NEIGHBOUR:	GIMAP4	GTPase, IMAP family member 4 [Source:HGNC Symbol;Acc:HGNC:21872]
#INFO:	BIOGRID NEIGHBOUR:	TWIST2	twist family bHLH transcription factor 2 [Source:HGNC Symbol;Acc:HGNC:20670]
#INFO:	BIOGRID NEIGHBOUR:	RNF40	ring finger protein 40 [Source:HGNC Symbol;Acc:HGNC:16867]
#INFO:	BIOGRID NEIGHBOUR:	RET	ret proto-oncogene [Source:HGNC Symbol;Acc:HGNC:9967]
#INFO:	BIOGRID NEIGHBOUR:	RBM3	RNA binding motif (RNP1, RRM) protein 3 [Source:HGNC Symbol;Acc:HGNC:9900]
#INFO:	BIOGRID NEIGHBOUR:	CHRNA9	cholinergic receptor nicotinic alpha 9 subunit [Source:HGNC Symbol;Acc:HGNC:14079]
#INFO:	BIOGRID NEIGHBOUR:	PIR	pirin [Source:HGNC Symbol;Acc:HGNC:30048]
#INFO:	BIOGRID NEIGHBOUR:	TBC1D15	TBC1 domain family member 15 [Source:HGNC Symbol;Acc:HGNC:25694]
#INFO:	BIOGRID NEIGHBOUR:	SATB1	SATB homeobox 1 [Source:HGNC Symbol;Acc:HGNC:10541]
#INFO:	BIOGRID NEIGHBOUR:	HCK	HCK proto-oncogene, Src family tyrosine kinase [Source:HGNC Symbol;Acc:HGNC:4840]
#INFO:	BIOGRID NEIGHBOUR:	SNRK	SNF related kinase [Source:HGNC Symbol;Acc:HGNC:30598]
#INFO:	BIOGRID NEIGHBOUR:	STAG2	stromal antigen 2 [Source:HGNC Symbol;Acc:HGNC:11355]
#INFO:	BIOGRID NEIGHBOUR:	TLR2	toll like receptor 2 [Source:HGNC Symbol;Acc:HGNC:11848]
#INFO:	BIOGRID NEIGHBOUR:	HEMGN	hemogen [Source:HGNC Symbol;Acc:HGNC:17509]
#INFO:	BIOGRID NEIGHBOUR:	IRF3	interferon regulatory factor 3 [Source:HGNC Symbol;Acc:HGNC:6118]
#INFO:	BIOGRID NEIGHBOUR:	GMNN	geminin, DNA replication inhibitor [Source:HGNC Symbol;Acc:HGNC:17493]
#INFO:	BIOGRID NEIGHBOUR:	KAT5	lysine acetyltransferase 5 [Source:HGNC Symbol;Acc:HGNC:5275]
#INFO:	BIOGRID NEIGHBOUR:	GLIS2	GLIS family zinc finger 2 [Source:HGNC Symbol;Acc:HGNC:29450]
#INFO:	BIOGRID NEIGHBOUR:	MAP3K1	mitogen-activated protein kinase kinase kinase 1 [Source:HGNC Symbol;Acc:HGNC:6848]
#INFO:	BIOGRID NEIGHBOUR:	CDKN1B	cyclin dependent kinase inhibitor 1B [Source:HGNC Symbol;Acc:HGNC:1785]
#INFO:	BIOGRID NEIGHBOUR:	FOXA1	forkhead box A1 [Source:HGNC Symbol;Acc:HGNC:5021]
#INFO:	BIOGRID NEIGHBOUR:	STUB1	STIP1 homology and U-box containing protein 1 [Source:HGNC Symbol;Acc:HGNC:11427]
#INFO:	BIOGRID NEIGHBOUR:	NR0B2	nuclear receptor subfamily 0 group B member 2 [Source:HGNC Symbol;Acc:HGNC:7961]
#INFO:	BIOGRID NEIGHBOUR:	PPME1	protein phosphatase methylesterase 1 [Source:HGNC Symbol;Acc:HGNC:30178]
#INFO:	BIOGRID NEIGHBOUR:	MSN	moesin [Source:HGNC Symbol;Acc:HGNC:7373]
#INFO:	BIOGRID NEIGHBOUR:	E2F2	E2F transcription factor 2 [Source:HGNC Symbol;Acc:HGNC:3114]
#INFO:	BIOGRID NEIGHBOUR:	CDH1	cadherin 1 [Source:HGNC Symbol;Acc:HGNC:1748]
#INFO:	BIOGRID NEIGHBOUR:	NCOA3	nuclear receptor coactivator 3 [Source:HGNC Symbol;Acc:HGNC:7670]
#INFO:	BIOGRID NEIGHBOUR:	SON	SON DNA binding protein [Source:HGNC Symbol;Acc:HGNC:11183]
#INFO:	BIOGRID NEIGHBOUR:	PML	promyelocytic leukemia [Source:HGNC Symbol;Acc:HGNC:9113]
#INFO:	BIOGRID NEIGHBOUR:	NASP	nuclear autoantigenic sperm protein [Source:HGNC Symbol;Acc:HGNC:7644]
#INFO:	BIOGRID NEIGHBOUR:	PAX5	paired box 5 [Source:HGNC Symbol;Acc:HGNC:8619]
#INFO:	BIOGRID NEIGHBOUR:	PRKCZ	protein kinase C zeta [Source:HGNC Symbol;Acc:HGNC:9412]
#INFO:	BIOGRID NEIGHBOUR:	STAT6	signal transducer and activator of transcription 6 [Source:HGNC Symbol;Acc:HGNC:11368]
#INFO:	BIOGRID NEIGHBOUR:	RPS4X	ribosomal protein S4, X-linked [Source:HGNC Symbol;Acc:HGNC:10424]
#INFO:	BIOGRID NEIGHBOUR:	TP53BP1	tumor protein p53 binding protein 1 [Source:HGNC Symbol;Acc:HGNC:11999]
#INFO:	BIOGRID NEIGHBOUR:	YY1AP1	YY1 associated protein 1 [Source:HGNC Symbol;Acc:HGNC:30935]
#INFO:	BIOGRID NEIGHBOUR:	USF1	upstream transcription factor 1 [Source:HGNC Symbol;Acc:HGNC:12593]
#INFO:	BIOGRID NEIGHBOUR:	TARBP2	TARBP2, RISC loading complex RNA binding subunit [Source:HGNC Symbol;Acc:HGNC:11569]
#INFO:	BIOGRID NEIGHBOUR:	ITGB1	integrin subunit beta 1 [Source:HGNC Symbol;Acc:HGNC:6153]
#INFO:	BIOGRID NEIGHBOUR:	TAB3	TGF-beta activated kinase 1/MAP3K7 binding protein 3 [Source:HGNC Symbol;Acc:HGNC:30681]
#INFO:	BIOGRID NEIGHBOUR:	BMPR1A	bone morphogenetic protein receptor type 1A [Source:HGNC Symbol;Acc:HGNC:1076]
#INFO:	BIOGRID NEIGHBOUR:	EWSR1	EWS RNA binding protein 1 [Source:HGNC Symbol;Acc:HGNC:3508]
#INFO:	BIOGRID NEIGHBOUR:	EPCAM	epithelial cell adhesion molecule [Source:HGNC Symbol;Acc:HGNC:11529]
#INFO:	BIOGRID NEIGHBOUR:	MIF	macrophage migration inhibitory factor (glycosylation-inhibiting factor) [Source:HGNC Symbol;Acc:HGNC:7097]
#INFO:	BIOGRID NEIGHBOUR:	NR3C1	nuclear receptor subfamily 3 group C member 1 [Source:HGNC Symbol;Acc:HGNC:7978]
#INFO:	BIOGRID NEIGHBOUR:	BCAR1	BCAR1, Cas family scaffolding protein [Source:HGNC Symbol;Acc:HGNC:971]
#INFO:	BIOGRID NEIGHBOUR:	OTX2	orthodenticle homeobox 2 [Source:HGNC Symbol;Acc:HGNC:8522]
#INFO:	BIOGRID NEIGHBOUR:	IL1B	interleukin 1 beta [Source:HGNC Symbol;Acc:HGNC:5992]
#INFO:	BIOGRID NEIGHBOUR:	STAP2	signal transducing adaptor family member 2 [Source:HGNC Symbol;Acc:HGNC:30430]
#INFO:	BIOGRID NEIGHBOUR:	FANCD2	Fanconi anemia complementation group D2 [Source:HGNC Symbol;Acc:HGNC:3585]
#INFO:	BIOGRID NEIGHBOUR:	LEF1	lymphoid enhancer binding factor 1 [Source:HGNC Symbol;Acc:HGNC:6551]
#INFO:	BIOGRID NEIGHBOUR:	SHCBP1	SHC binding and spindle associated 1 [Source:HGNC Symbol;Acc:HGNC:29547]
#INFO:	BIOGRID NEIGHBOUR:	TGFB1I1	transforming growth factor beta 1 induced transcript 1 [Source:HGNC Symbol;Acc:HGNC:11767]
#INFO:	BIOGRID NEIGHBOUR:	PRKAG3	protein kinase AMP-activated non-catalytic subunit gamma 3 [Source:HGNC Symbol;Acc:HGNC:9387]
#INFO:	BIOGRID NEIGHBOUR:	NOTCH3	notch 3 [Source:HGNC Symbol;Acc:HGNC:7883]
#INFO:	BIOGRID NEIGHBOUR:	THOC5	THO complex 5 [Source:HGNC Symbol;Acc:HGNC:19074]
#INFO:	BIOGRID NEIGHBOUR:	HCFC1R1	host cell factor C1 regulator 1 [Source:HGNC Symbol;Acc:HGNC:21198]
#INFO:	BIOGRID NEIGHBOUR:	SALL4	spalt like transcription factor 4 [Source:HGNC Symbol;Acc:HGNC:15924]
#INFO:	BIOGRID NEIGHBOUR:	ARHGAP21	Rho GTPase activating protein 21 [Source:HGNC Symbol;Acc:HGNC:23725]
#INFO:	BIOGRID NEIGHBOUR:	PSMB9	proteasome subunit beta 9 [Source:HGNC Symbol;Acc:HGNC:9546]
#INFO:	BIOGRID NEIGHBOUR:	ISY1	ISY1 splicing factor homolog [Source:HGNC Symbol;Acc:HGNC:29201]
#INFO:	BIOGRID NEIGHBOUR:	HNF1A	HNF1 homeobox A [Source:HGNC Symbol;Acc:HGNC:11621]
#INFO:	BIOGRID NEIGHBOUR:	PTPN1	protein tyrosine phosphatase, non-receptor type 1 [Source:HGNC Symbol;Acc:HGNC:9642]
#INFO:	BIOGRID NEIGHBOUR:	MRPS27	mitochondrial ribosomal protein S27 [Source:HGNC Symbol;Acc:HGNC:14512]
#INFO:	BIOGRID NEIGHBOUR:	ETS1	ETS proto-oncogene 1, transcription factor [Source:HGNC Symbol;Acc:HGNC:3488]
#INFO:	BIOGRID NEIGHBOUR:	IGF2BP3	insulin like growth factor 2 mRNA binding protein 3 [Source:HGNC Symbol;Acc:HGNC:28868]
#INFO:	BIOGRID NEIGHBOUR:	AP1B1	adaptor related protein complex 1 beta 1 subunit [Source:HGNC Symbol;Acc:HGNC:554]
#INFO:	BIOGRID NEIGHBOUR:	RPS24	ribosomal protein S24 [Source:HGNC Symbol;Acc:HGNC:10411]
#INFO:	BIOGRID NEIGHBOUR:	NOD2	nucleotide binding oligomerization domain containing 2 [Source:HGNC Symbol;Acc:HGNC:5331]
#INFO:	BIOGRID NEIGHBOUR:	SCYL1	SCY1 like pseudokinase 1 [Source:HGNC Symbol;Acc:HGNC:14372]
#INFO:	BIOGRID NEIGHBOUR:	DCAF1	DDB1 and CUL4 associated factor 1 [Source:HGNC Symbol;Acc:HGNC:30911]
#INFO:	BIOGRID NEIGHBOUR:	HSPA8	heat shock protein family A (Hsp70) member 8 [Source:HGNC Symbol;Acc:HGNC:5241]
#INFO:	BIOGRID NEIGHBOUR:	BCL11B	B-cell CLL/lymphoma 11B [Source:HGNC Symbol;Acc:HGNC:13222]
#INFO:	BIOGRID NEIGHBOUR:	SMCHD1	structural maintenance of chromosomes flexible hinge domain containing 1 [Source:HGNC Symbol;Acc:HGNC:29090]
#INFO:	BIOGRID NEIGHBOUR:	IRS4	insulin receptor substrate 4 [Source:HGNC Symbol;Acc:HGNC:6128]
#INFO:	BIOGRID NEIGHBOUR:	TFAP2C	transcription factor AP-2 gamma [Source:HGNC Symbol;Acc:HGNC:11744]
#INFO:	BIOGRID NEIGHBOUR:	ZDHHC7	zinc finger DHHC-type containing 7 [Source:HGNC Symbol;Acc:HGNC:18459]
#INFO:	BIOGRID NEIGHBOUR:	MGEA5	meningioma expressed antigen 5 (hyaluronidase) [Source:HGNC Symbol;Acc:HGNC:7056]
#INFO:	BIOGRID NEIGHBOUR:	TAF7L	TATA-box binding protein associated factor 7 like [Source:HGNC Symbol;Acc:HGNC:11548]
#INFO:	BIOGRID NEIGHBOUR:	TFF1	trefoil factor 1 [Source:HGNC Symbol;Acc:HGNC:11755]
#INFO:	BIOGRID NEIGHBOUR:	PITX2	paired like homeodomain 2 [Source:HGNC Symbol;Acc:HGNC:9005]
#INFO:	BIOGRID NEIGHBOUR:	HIF1AN	hypoxia inducible factor 1 alpha subunit inhibitor [Source:HGNC Symbol;Acc:HGNC:17113]
#INFO:	BIOGRID NEIGHBOUR:	RAP1A	RAP1A, member of RAS oncogene family [Source:HGNC Symbol;Acc:HGNC:9855]
#INFO:	BIOGRID NEIGHBOUR:	TADA3	transcriptional adaptor 3 [Source:HGNC Symbol;Acc:HGNC:19422]
#INFO:	BIOGRID NEIGHBOUR:	CTSH	cathepsin H [Source:HGNC Symbol;Acc:HGNC:2535]
#INFO:	BIOGRID NEIGHBOUR:	H3F3A	H3 histone, family 3A [Source:HGNC Symbol;Acc:HGNC:4764]
#INFO:	BIOGRID NEIGHBOUR:	EHMT2	euchromatic histone lysine methyltransferase 2 [Source:HGNC Symbol;Acc:HGNC:14129]
#INFO:	BIOGRID NEIGHBOUR:	MSTN	myostatin [Source:HGNC Symbol;Acc:HGNC:4223]
#INFO:	BIOGRID NEIGHBOUR:	MCM3AP	minichromosome maintenance complex component 3 associated protein [Source:HGNC Symbol;Acc:HGNC:6946]
#INFO:	BIOGRID NEIGHBOUR:	RING1	ring finger protein 1 [Source:HGNC Symbol;Acc:HGNC:10018]
#INFO:	BIOGRID NEIGHBOUR:	PURA	purine rich element binding protein A [Source:HGNC Symbol;Acc:HGNC:9701]
#INFO:	BIOGRID NEIGHBOUR:	MAPK3	mitogen-activated protein kinase 3 [Source:HGNC Symbol;Acc:HGNC:6877]
#INFO:	BIOGRID NEIGHBOUR:	NAT6	N-acetyltransferase 6 [Source:HGNC Symbol;Acc:HGNC:30252]
#INFO:	BIOGRID NEIGHBOUR:	DDB1	damage specific DNA binding protein 1 [Source:HGNC Symbol;Acc:HGNC:2717]
#INFO:	BIOGRID NEIGHBOUR:	ZHX2	zinc fingers and homeoboxes 2 [Source:HGNC Symbol;Acc:HGNC:18513]
#INFO:	BIOGRID NEIGHBOUR:	H3F3B	H3 histone, family 3B (H3.3B) [Source:HGNC Symbol;Acc:HGNC:4765]
#INFO:	BIOGRID NEIGHBOUR:	PTGS2	prostaglandin-endoperoxide synthase 2 [Source:HGNC Symbol;Acc:HGNC:9605]
#INFO:	BIOGRID NEIGHBOUR:	NT5E	5'-nucleotidase ecto [Source:HGNC Symbol;Acc:HGNC:8021]
#INFO:	BIOGRID NEIGHBOUR:	NCKAP1	NCK associated protein 1 [Source:HGNC Symbol;Acc:HGNC:7666]
#INFO:	BIOGRID NEIGHBOUR:	PRKCA	protein kinase C alpha [Source:HGNC Symbol;Acc:HGNC:9393]
#INFO:	BIOGRID NEIGHBOUR:	BMPR2	bone morphogenetic protein receptor type 2 [Source:HGNC Symbol;Acc:HGNC:1078]
#INFO:	BIOGRID NEIGHBOUR:	MAPRE2	microtubule associated protein RP/EB family member 2 [Source:HGNC Symbol;Acc:HGNC:6891]
#INFO:	BIOGRID NEIGHBOUR:	KRT1	keratin 1 [Source:HGNC Symbol;Acc:HGNC:6412]
#INFO:	BIOGRID NEIGHBOUR:	MYD88	myeloid differentiation primary response 88 [Source:HGNC Symbol;Acc:HGNC:7562]
#INFO:	BIOGRID NEIGHBOUR:	SMARCC2	SWI/SNF related, matrix associated, actin dependent regulator of chromatin subfamily c member 2 [Source:HGNC Symbol;Acc:HGNC:11105]
#INFO:	BIOGRID NEIGHBOUR:	GTF2B	general transcription factor IIB [Source:HGNC Symbol;Acc:HGNC:4648]
#INFO:	BIOGRID NEIGHBOUR:	HSF1	heat shock transcription factor 1 [Source:HGNC Symbol;Acc:HGNC:5224]
#INFO:	BIOGRID NEIGHBOUR:	RNF14	ring finger protein 14 [Source:HGNC Symbol;Acc:HGNC:10058]
#INFO:	BIOGRID NEIGHBOUR:	REST	RE1 silencing transcription factor [Source:HGNC Symbol;Acc:HGNC:9966]
#INFO:	BIOGRID NEIGHBOUR:	PIK3CB	phosphatidylinositol-4,5-bisphosphate 3-kinase catalytic subunit beta [Source:HGNC Symbol;Acc:HGNC:8976]
#INFO:	BIOGRID NEIGHBOUR:	TAF1	TATA-box binding protein associated factor 1 [Source:HGNC Symbol;Acc:HGNC:11535]
#INFO:	BIOGRID NEIGHBOUR:	AXL	AXL receptor tyrosine kinase [Source:HGNC Symbol;Acc:HGNC:905]
#INFO:	BIOGRID NEIGHBOUR:	MKL2	MKL1/myocardin like 2 [Source:HGNC Symbol;Acc:HGNC:29819]
#INFO:	BIOGRID NEIGHBOUR:	NR1I2	nuclear receptor subfamily 1 group I member 2 [Source:HGNC Symbol;Acc:HGNC:7968]
#INFO:	BIOGRID NEIGHBOUR:	YY1	YY1 transcription factor [Source:HGNC Symbol;Acc:HGNC:12856]
#INFO:	BIOGRID NEIGHBOUR:	ZNF148	zinc finger protein 148 [Source:HGNC Symbol;Acc:HGNC:12933]
#INFO:	BIOGRID NEIGHBOUR:	ASH2L	ASH2 like histone lysine methyltransferase complex subunit [Source:HGNC Symbol;Acc:HGNC:744]
#INFO:	BIOGRID NEIGHBOUR:	ZBTB7B	zinc finger and BTB domain containing 7B [Source:HGNC Symbol;Acc:HGNC:18668]
#INFO:	BIOGRID NEIGHBOUR:	KLF3	Kruppel like factor 3 [Source:HGNC Symbol;Acc:HGNC:16516]
#INFO:	BIOGRID NEIGHBOUR:	RRM2B	ribonucleotide reductase regulatory TP53 inducible subunit M2B [Source:HGNC Symbol;Acc:HGNC:17296]
#INFO:	BIOGRID NEIGHBOUR:	MAP2K7	mitogen-activated protein kinase kinase 7 [Source:HGNC Symbol;Acc:HGNC:6847]
#INFO:	BIOGRID NEIGHBOUR:	EIF2AK3	eukaryotic translation initiation factor 2 alpha kinase 3 [Source:HGNC Symbol;Acc:HGNC:3255]
#INFO:	BIOGRID NEIGHBOUR:	MURC	muscle related coiled-coil protein [Source:HGNC Symbol;Acc:HGNC:33742]
#INFO:	BIOGRID NEIGHBOUR:	PPARA	peroxisome proliferator activated receptor alpha [Source:HGNC Symbol;Acc:HGNC:9232]
#INFO:	BIOGRID NEIGHBOUR:	LMX1B	LIM homeobox transcription factor 1 beta [Source:HGNC Symbol;Acc:HGNC:6654]
#INFO:	BIOGRID NEIGHBOUR:	FABP5	fatty acid binding protein 5 [Source:HGNC Symbol;Acc:HGNC:3560]
#INFO:	BIOGRID NEIGHBOUR:	FGF21	fibroblast growth factor 21 [Source:HGNC Symbol;Acc:HGNC:3678]
#INFO:	BIOGRID NEIGHBOUR:	NR1I3	nuclear receptor subfamily 1 group I member 3 [Source:HGNC Symbol;Acc:HGNC:7969]
#INFO:	BIOGRID NEIGHBOUR:	SETD2	SET domain containing 2 [Source:HGNC Symbol;Acc:HGNC:18420]
#INFO:	BIOGRID NEIGHBOUR:	NT5DC2	5'-nucleotidase domain containing 2 [Source:HGNC Symbol;Acc:HGNC:25717]
#INFO:	BIOGRID NEIGHBOUR:	MAT2A	methionine adenosyltransferase 2A [Source:HGNC Symbol;Acc:HGNC:6904]
#INFO:	BIOGRID NEIGHBOUR:	FOXP1	forkhead box P1 [Source:HGNC Symbol;Acc:HGNC:3823]
#INFO:	BIOGRID NEIGHBOUR:	IDH3A	isocitrate dehydrogenase 3 (NAD(+)) alpha [Source:HGNC Symbol;Acc:HGNC:5384]
#INFO:	BIOGRID NEIGHBOUR:	AGXT	alanine-glyoxylate aminotransferase [Source:HGNC Symbol;Acc:HGNC:341]
#INFO:	BIOGRID NEIGHBOUR:	PCGF6	polycomb group ring finger 6 [Source:HGNC Symbol;Acc:HGNC:21156]
#INFO:	BIOGRID NEIGHBOUR:	EED	embryonic ectoderm development [Source:HGNC Symbol;Acc:HGNC:3188]
#INFO:	BIOGRID NEIGHBOUR:	MUC1	mucin 1, cell surface associated [Source:HGNC Symbol;Acc:HGNC:7508]
#INFO:	BIOGRID NEIGHBOUR:	PRMT5	protein arginine methyltransferase 5 [Source:HGNC Symbol;Acc:HGNC:10894]
#INFO:	BIOGRID NEIGHBOUR:	TGFB2	transforming growth factor beta 2 [Source:HGNC Symbol;Acc:HGNC:11768]
#INFO:	BIOGRID NEIGHBOUR:	IGF2BP2	insulin like growth factor 2 mRNA binding protein 2 [Source:HGNC Symbol;Acc:HGNC:28867]
#INFO:	BIOGRID NEIGHBOUR:	TAF7	TATA-box binding protein associated factor 7 [Source:HGNC Symbol;Acc:HGNC:11541]
#INFO:	BIOGRID NEIGHBOUR:	ELF4	E74 like ETS transcription factor 4 [Source:HGNC Symbol;Acc:HGNC:3319]
#INFO:	BIOGRID NEIGHBOUR:	YBX3	Y-box binding protein 3 [Source:HGNC Symbol;Acc:HGNC:2428]
#INFO:	BIOGRID NEIGHBOUR:	CALR	calreticulin [Source:HGNC Symbol;Acc:HGNC:1455]
#INFO:	BIOGRID NEIGHBOUR:	ACHE	acetylcholinesterase (Cartwright blood group) [Source:HGNC Symbol;Acc:HGNC:108]
#INFO:	BIOGRID NEIGHBOUR:	FBXO7	F-box protein 7 [Source:HGNC Symbol;Acc:HGNC:13586]
#INFO:	BIOGRID NEIGHBOUR:	KDM2B	lysine demethylase 2B [Source:HGNC Symbol;Acc:HGNC:13610]
#INFO:	BIOGRID NEIGHBOUR:	POR	cytochrome p450 oxidoreductase [Source:HGNC Symbol;Acc:HGNC:9208]
#INFO:	BIOGRID NEIGHBOUR:	DBI	diazepam binding inhibitor, acyl-CoA binding protein [Source:HGNC Symbol;Acc:HGNC:2690]
#INFO:	BIOGRID NEIGHBOUR:	BAHD1	bromo adjacent homology domain containing 1 [Source:HGNC Symbol;Acc:HGNC:29153]
#INFO:	BIOGRID NEIGHBOUR:	CCND1	cyclin D1 [Source:HGNC Symbol;Acc:HGNC:1582]
#INFO:	BIOGRID NEIGHBOUR:	HSPA1A	heat shock protein family A (Hsp70) member 1B [Source:HGNC Symbol;Acc:HGNC:5233]
#INFO:	BIOGRID NEIGHBOUR:	SLC1A5	solute carrier family 1 member 5 [Source:HGNC Symbol;Acc:HGNC:10943]
#INFO:	BIOGRID NEIGHBOUR:	ABL1	ABL proto-oncogene 1, non-receptor tyrosine kinase [Source:HGNC Symbol;Acc:HGNC:76]
#INFO:	BIOGRID NEIGHBOUR:	ESRRB	estrogen related receptor beta [Source:HGNC Symbol;Acc:HGNC:3473]
#INFO:	BIOGRID NEIGHBOUR:	COMMD1	copper metabolism domain containing 1 [Source:HGNC Symbol;Acc:HGNC:23024]
#INFO:	BIOGRID NEIGHBOUR:	KLF15	Kruppel like factor 15 [Source:HGNC Symbol;Acc:HGNC:14536]
#INFO:	BIOGRID NEIGHBOUR:	CEBPD	CCAAT/enhancer binding protein delta [Source:HGNC Symbol;Acc:HGNC:1835]
#INFO:	BIOGRID NEIGHBOUR:	BST2	bone marrow stromal cell antigen 2 [Source:HGNC Symbol;Acc:HGNC:1119]
#INFO:	BIOGRID NEIGHBOUR:	SPI1	Spi-1 proto-oncogene [Source:HGNC Symbol;Acc:HGNC:11241]
#INFO:	BIOGRID NEIGHBOUR:	CYR61	cysteine rich angiogenic inducer 61 [Source:HGNC Symbol;Acc:HGNC:2654]
#INFO:	BIOGRID NEIGHBOUR:	AUTS2	autism susceptibility candidate 2 [Source:HGNC Symbol;Acc:HGNC:14262]
#INFO:	BIOGRID NEIGHBOUR:	EIF4A3	eukaryotic translation initiation factor 4A3 [Source:HGNC Symbol;Acc:HGNC:18683]
#INFO:	BIOGRID NEIGHBOUR:	CASP1	caspase 1 [Source:HGNC Symbol;Acc:HGNC:1499]
#INFO:	BIOGRID NEIGHBOUR:	SEC23A	Sec23 homolog A, coat complex II component [Source:HGNC Symbol;Acc:HGNC:10701]
#INFO:	BIOGRID NEIGHBOUR:	ROCK1	Rho associated coiled-coil containing protein kinase 1 [Source:HGNC Symbol;Acc:HGNC:10251]
#INFO:	BIOGRID NEIGHBOUR:	VDR	vitamin D (1,25- dihydroxyvitamin D3) receptor [Source:HGNC Symbol;Acc:HGNC:12679]
#INFO:	BIOGRID NEIGHBOUR:	MAT2B	methionine adenosyltransferase 2B [Source:HGNC Symbol;Acc:HGNC:6905]
#INFO:	BIOGRID NEIGHBOUR:	HDAC6	histone deacetylase 6 [Source:HGNC Symbol;Acc:HGNC:14064]
#INFO:	BIOGRID NEIGHBOUR:	SOD2	superoxide dismutase 2, mitochondrial [Source:HGNC Symbol;Acc:HGNC:11180]
#INFO:	BIOGRID NEIGHBOUR:	IFNAR1	interferon alpha and beta receptor subunit 1 [Source:HGNC Symbol;Acc:HGNC:5432]
#INFO:	BIOGRID NEIGHBOUR:	PTPN2	protein tyrosine phosphatase, non-receptor type 2 [Source:HGNC Symbol;Acc:HGNC:9650]
#INFO:	BIOGRID NEIGHBOUR:	PDIA3	protein disulfide isomerase family A member 3 [Source:HGNC Symbol;Acc:HGNC:4606]
#INFO:	BIOGRID NEIGHBOUR:	CAP1	adenylate cyclase associated protein 1 [Source:HGNC Symbol;Acc:HGNC:20040]
#INFO:	BIOGRID NEIGHBOUR:	KLF5	Kruppel like factor 5 [Source:HGNC Symbol;Acc:HGNC:6349]
#INFO:	BIOGRID NEIGHBOUR:	CST3	cystatin C [Source:HGNC Symbol;Acc:HGNC:2475]
#INFO:	BIOGRID NEIGHBOUR:	APOC3	apolipoprotein C3 [Source:HGNC Symbol;Acc:HGNC:610]
#INFO:	BIOGRID NEIGHBOUR:	PLAG1	PLAG1 zinc finger [Source:HGNC Symbol;Acc:HGNC:9045]
#INFO:	BIOGRID NEIGHBOUR:	PCGF2	polycomb group ring finger 2 [Source:HGNC Symbol;Acc:HGNC:12929]
#INFO:	BIOGRID NEIGHBOUR:	FHL1	four and a half LIM domains 1 [Source:HGNC Symbol;Acc:HGNC:3702]
#INFO:	BIOGRID NEIGHBOUR:	KMT2D	lysine methyltransferase 2D [Source:HGNC Symbol;Acc:HGNC:7133]
#INFO:	BIOGRID NEIGHBOUR:	MAP3K7	mitogen-activated protein kinase kinase kinase 7 [Source:HGNC Symbol;Acc:HGNC:6859]
#INFO:	BIOGRID NEIGHBOUR:	VAPA	VAMP associated protein A [Source:HGNC Symbol;Acc:HGNC:12648]
#INFO:	BIOGRID NEIGHBOUR:	THRA	thyroid hormone receptor, alpha [Source:HGNC Symbol;Acc:HGNC:11796]
#INFO:	BIOGRID NEIGHBOUR:	TRIM21	tripartite motif containing 21 [Source:HGNC Symbol;Acc:HGNC:11312]
#INFO:	BIOGRID NEIGHBOUR:	PRDM14	PR domain 14 [Source:HGNC Symbol;Acc:HGNC:14001]
#INFO:	BIOGRID NEIGHBOUR:	CLEC2B	C-type lectin domain family 2 member B [Source:HGNC Symbol;Acc:HGNC:2053]
#INFO:	BIOGRID NEIGHBOUR:	IKBKG	inhibitor of kappa light polypeptide gene enhancer in B-cells, kinase gamma [Source:HGNC Symbol;Acc:HGNC:5961]
#INFO:	BIOGRID NEIGHBOUR:	LONRF1	LON peptidase N-terminal domain and ring finger 1 [Source:HGNC Symbol;Acc:HGNC:26302]
#INFO:	BIOGRID NEIGHBOUR:	SUMO1	small ubiquitin-like modifier 1 [Source:HGNC Symbol;Acc:HGNC:12502]
#INFO:	BIOGRID NEIGHBOUR:	BATF	basic leucine zipper ATF-like transcription factor [Source:HGNC Symbol;Acc:HGNC:958]
#INFO:	BIOGRID NEIGHBOUR:	TMEM173	transmembrane protein 173 [Source:HGNC Symbol;Acc:HGNC:27962]
#INFO:	BIOGRID NEIGHBOUR:	TSPAN13	tetraspanin 13 [Source:HGNC Symbol;Acc:HGNC:21643]
#INFO:	BIOGRID NEIGHBOUR:	USP2	ubiquitin specific peptidase 2 [Source:HGNC Symbol;Acc:HGNC:12618]
#INFO:	BIOGRID NEIGHBOUR:	TNKS	tankyrase [Source:HGNC Symbol;Acc:HGNC:11941]
#INFO:	BIOGRID NEIGHBOUR:	ULK1	unc-51 like autophagy activating kinase 1 [Source:HGNC Symbol;Acc:HGNC:12558]
#INFO:	BIOGRID NEIGHBOUR:	EP400	E1A binding protein p400 [Source:HGNC Symbol;Acc:HGNC:11958]
#INFO:	BIOGRID NEIGHBOUR:	HDAC1	histone deacetylase 1 [Source:HGNC Symbol;Acc:HGNC:4852]
#INFO:	BIOGRID NEIGHBOUR:	ATXN7	ataxin 7 [Source:HGNC Symbol;Acc:HGNC:10560]
#INFO:	BIOGRID NEIGHBOUR:	PNMAL1	paraneoplastic Ma antigen family-like 1 [Source:HGNC Symbol;Acc:HGNC:25578]
#INFO:	BIOGRID NEIGHBOUR:	SUMO2	small ubiquitin-like modifier 2 [Source:HGNC Symbol;Acc:HGNC:11125]
#INFO:	BIOGRID NEIGHBOUR:	PTMS	parathymosin [Source:HGNC Symbol;Acc:HGNC:9629]
#INFO:	BIOGRID NEIGHBOUR:	ZFPM2	zinc finger protein, FOG family member 2 [Source:HGNC Symbol;Acc:HGNC:16700]
#INFO:	BIOGRID NEIGHBOUR:	GNAS	GNAS complex locus [Source:HGNC Symbol;Acc:HGNC:4392]
#INFO:	BIOGRID NEIGHBOUR:	VDAC2	voltage dependent anion channel 2 [Source:HGNC Symbol;Acc:HGNC:12672]
#INFO:	BIOGRID NEIGHBOUR:	TRPV4	transient receptor potential cation channel subfamily V member 4 [Source:HGNC Symbol;Acc:HGNC:18083]
#INFO:	BIOGRID NEIGHBOUR:	TRIM26	tripartite motif containing 26 [Source:HGNC Symbol;Acc:HGNC:12962]
#INFO:	BIOGRID NEIGHBOUR:	TERT	telomerase reverse transcriptase [Source:HGNC Symbol;Acc:HGNC:11730]
#INFO:	BIOGRID NEIGHBOUR:	TGM2	transglutaminase 2 [Source:HGNC Symbol;Acc:HGNC:11778]
#INFO:	BIOGRID NEIGHBOUR:	DHCR7	7-dehydrocholesterol reductase [Source:HGNC Symbol;Acc:HGNC:2860]
#INFO:	BIOGRID NEIGHBOUR:	GYS1	glycogen synthase 1 [Source:HGNC Symbol;Acc:HGNC:4706]
#INFO:	BIOGRID NEIGHBOUR:	NCSTN	nicastrin [Source:HGNC Symbol;Acc:HGNC:17091]
#INFO:	BIOGRID NEIGHBOUR:	OTUB1	OTU deubiquitinase, ubiquitin aldehyde binding 1 [Source:HGNC Symbol;Acc:HGNC:23077]
#INFO:	BIOGRID NEIGHBOUR:	MTCH1	mitochondrial carrier 1 [Source:HGNC Symbol;Acc:HGNC:17586]
#INFO:	BIOGRID NEIGHBOUR:	GLRX5	glutaredoxin 5 [Source:HGNC Symbol;Acc:HGNC:20134]
#INFO:	BIOGRID NEIGHBOUR:	DDX21	DEAD-box helicase 21 [Source:HGNC Symbol;Acc:HGNC:2744]
#INFO:	BIOGRID NEIGHBOUR:	KCTD12	potassium channel tetramerization domain containing 12 [Source:HGNC Symbol;Acc:HGNC:14678]
#INFO:	BIOGRID NEIGHBOUR:	DDX1	DEAD/H-box helicase 1 [Source:HGNC Symbol;Acc:HGNC:2734]
#INFO:	BIOGRID NEIGHBOUR:	NEUROD1	neuronal differentiation 1 [Source:HGNC Symbol;Acc:HGNC:7762]
#INFO:	BIOGRID NEIGHBOUR:	BRD2	bromodomain containing 2 [Source:HGNC Symbol;Acc:HGNC:1103]
#INFO:	BIOGRID NEIGHBOUR:	HMGA2	high mobility group AT-hook 2 [Source:HGNC Symbol;Acc:HGNC:5009]
#INFO:	BIOGRID NEIGHBOUR:	DCX	doublecortin [Source:HGNC Symbol;Acc:HGNC:2714]
#INFO:	BIOGRID NEIGHBOUR:	AHNAK	AHNAK nucleoprotein [Source:HGNC Symbol;Acc:HGNC:347]
#INFO:	BIOGRID NEIGHBOUR:	AVPI1	arginine vasopressin induced 1 [Source:HGNC Symbol;Acc:HGNC:30898]
#INFO:	BIOGRID NEIGHBOUR:	TCF3	transcription factor 3 [Source:HGNC Symbol;Acc:HGNC:11633]
#INFO:	BIOGRID NEIGHBOUR:	SMC3	structural maintenance of chromosomes 3 [Source:HGNC Symbol;Acc:HGNC:2468]
#INFO:	BIOGRID NEIGHBOUR:	HTRA2	HtrA serine peptidase 2 [Source:HGNC Symbol;Acc:HGNC:14348]
#INFO:	BIOGRID NEIGHBOUR:	AKT2	AKT serine/threonine kinase 2 [Source:HGNC Symbol;Acc:HGNC:392]
#INFO:	BIOGRID NEIGHBOUR:	BRD4	bromodomain containing 4 [Source:HGNC Symbol;Acc:HGNC:13575]
#INFO:	BIOGRID NEIGHBOUR:	ELK1	ELK1, ETS transcription factor [Source:HGNC Symbol;Acc:HGNC:3321]
#INFO:	BIOGRID NEIGHBOUR:	HMGB1	high mobility group box 1 [Source:HGNC Symbol;Acc:HGNC:4983]
#INFO:	BIOGRID NEIGHBOUR:	MED23	mediator complex subunit 23 [Source:HGNC Symbol;Acc:HGNC:2372]
#INFO:	BIOGRID NEIGHBOUR:	FOXP3	forkhead box P3 [Source:HGNC Symbol;Acc:HGNC:6106]
#INFO:	BIOGRID NEIGHBOUR:	CFAP20	cilia and flagella associated protein 20 [Source:HGNC Symbol;Acc:HGNC:29523]
#INFO:	BIOGRID NEIGHBOUR:	GRHL2	grainyhead like transcription factor 2 [Source:HGNC Symbol;Acc:HGNC:2799]
#INFO:	BIOGRID NEIGHBOUR:	RPS3A	ribosomal protein S3A [Source:HGNC Symbol;Acc:HGNC:10421]
#INFO:	BIOGRID NEIGHBOUR:	RRM2	ribonucleotide reductase regulatory subunit M2 [Source:HGNC Symbol;Acc:HGNC:10452]
#INFO:	BIOGRID NEIGHBOUR:	PSMC4	proteasome 26S subunit, ATPase 4 [Source:HGNC Symbol;Acc:HGNC:9551]
#INFO:	BIOGRID NEIGHBOUR:	RXRA	retinoid X receptor alpha [Source:HGNC Symbol;Acc:HGNC:10477]
#INFO:	BIOGRID NEIGHBOUR:	DENND2D	DENN domain containing 2D [Source:HGNC Symbol;Acc:HGNC:26192]
#INFO:	BIOGRID NEIGHBOUR:	ACTC1	actin, alpha, cardiac muscle 1 [Source:HGNC Symbol;Acc:HGNC:143]
#INFO:	BIOGRID NEIGHBOUR:	BCOR	BCL6 corepressor [Source:HGNC Symbol;Acc:HGNC:20893]
#INFO:	BIOGRID NEIGHBOUR:	ARRB1	arrestin beta 1 [Source:HGNC Symbol;Acc:HGNC:711]
#INFO:	BIOGRID NEIGHBOUR:	ITK	IL2 inducible T-cell kinase [Source:HGNC Symbol;Acc:HGNC:6171]
#INFO:	BIOGRID NEIGHBOUR:	MAP3K8	mitogen-activated protein kinase kinase kinase 8 [Source:HGNC Symbol;Acc:HGNC:6860]
#INFO:	BIOGRID NEIGHBOUR:	EPHA4	EPH receptor A4 [Source:HGNC Symbol;Acc:HGNC:3388]
#INFO:	BIOGRID NEIGHBOUR:	SSFA2	sperm specific antigen 2 [Source:HGNC Symbol;Acc:HGNC:11319]
#INFO:	BIOGRID NEIGHBOUR:	TWIST1	twist family bHLH transcription factor 1 [Source:HGNC Symbol;Acc:HGNC:12428]
#INFO:	BIOGRID NEIGHBOUR:	SYNE4	spectrin repeat containing nuclear envelope family member 4 [Source:HGNC Symbol;Acc:HGNC:26703]
#INFO:	BIOGRID NEIGHBOUR:	BCAS2	breast carcinoma amplified sequence 2 [Source:HGNC Symbol;Acc:HGNC:975]
#INFO:	BIOGRID NEIGHBOUR:	EZR	ezrin [Source:HGNC Symbol;Acc:HGNC:12691]
#INFO:	BIOGRID NEIGHBOUR:	ACVRL1	activin A receptor like type 1 [Source:HGNC Symbol;Acc:HGNC:175]
#INFO:	BIOGRID NEIGHBOUR:	SRP14	signal recognition particle 14 [Source:HGNC Symbol;Acc:HGNC:11299]
#INFO:	BIOGRID NEIGHBOUR:	E2F8	E2F transcription factor 8 [Source:HGNC Symbol;Acc:HGNC:24727]
#INFO:	BIOGRID NEIGHBOUR:	HIST1H2BC	histone cluster 1, H2bc [Source:HGNC Symbol;Acc:HGNC:4757]
#INFO:	BIOGRID NEIGHBOUR:	RFWD2	ring finger and WD repeat domain 2 [Source:HGNC Symbol;Acc:HGNC:17440]
#INFO:	BIOGRID NEIGHBOUR:	NOTCH2	notch 2 [Source:HGNC Symbol;Acc:HGNC:7882]
#INFO:	BIOGRID NEIGHBOUR:	POLR2G	polymerase (RNA) II subunit G [Source:HGNC Symbol;Acc:HGNC:9194]
#INFO:	BIOGRID NEIGHBOUR:	XBP1	X-box binding protein 1 [Source:HGNC Symbol;Acc:HGNC:12801]
#INFO:	BIOGRID NEIGHBOUR:	EP300	E1A binding protein p300 [Source:HGNC Symbol;Acc:HGNC:3373]
#INFO:	BIOGRID NEIGHBOUR:	CPSF6	cleavage and polyadenylation specific factor 6 [Source:HGNC Symbol;Acc:HGNC:13871]
#INFO:	BIOGRID NEIGHBOUR:	CABIN1	calcineurin binding protein 1 [Source:HGNC Symbol;Acc:HGNC:24187]
#INFO:	BIOGRID NEIGHBOUR:	ARHGDIA	Rho GDP dissociation inhibitor alpha [Source:HGNC Symbol;Acc:HGNC:678]
#INFO:	BIOGRID NEIGHBOUR:	GNB5	G protein subunit beta 5 [Source:HGNC Symbol;Acc:HGNC:4401]
#INFO:	BIOGRID NEIGHBOUR:	ABCF1	ATP binding cassette subfamily F member 1 [Source:HGNC Symbol;Acc:HGNC:70]
#INFO:	BIOGRID NEIGHBOUR:	TRIM32	tripartite motif containing 32 [Source:HGNC Symbol;Acc:HGNC:16380]
#INFO:	BIOGRID NEIGHBOUR:	ATR	ATR serine/threonine kinase [Source:HGNC Symbol;Acc:HGNC:882]
#INFO:	BIOGRID NEIGHBOUR:	UBE2E3	ubiquitin conjugating enzyme E2 E3 [Source:HGNC Symbol;Acc:HGNC:12479]
#INFO:	BIOGRID NEIGHBOUR:	EIF4A2	eukaryotic translation initiation factor 4A2 [Source:HGNC Symbol;Acc:HGNC:3284]
#INFO:	BIOGRID NEIGHBOUR:	NME2	NME/NM23 nucleoside diphosphate kinase 2 [Source:HGNC Symbol;Acc:HGNC:7850]
#INFO:	BIOGRID NEIGHBOUR:	CCT6A	chaperonin containing TCP1 subunit 6A [Source:HGNC Symbol;Acc:HGNC:1620]
#INFO:	BIOGRID NEIGHBOUR:	CYTH2	cytohesin 2 [Source:HGNC Symbol;Acc:HGNC:9502]
#INFO:	BIOGRID NEIGHBOUR:	CDC73	cell division cycle 73 [Source:HGNC Symbol;Acc:HGNC:16783]
#INFO:	BIOGRID NEIGHBOUR:	RNF10	ring finger protein 10 [Source:HGNC Symbol;Acc:HGNC:10055]
#INFO:	BIOGRID NEIGHBOUR:	NACA	nascent polypeptide-associated complex alpha subunit [Source:HGNC Symbol;Acc:HGNC:7629]
#INFO:	BIOGRID NEIGHBOUR:	RICTOR	RPTOR independent companion of MTOR complex 2 [Source:HGNC Symbol;Acc:HGNC:28611]
#INFO:	BIOGRID NEIGHBOUR:	SETDB1	SET domain bifurcated 1 [Source:HGNC Symbol;Acc:HGNC:10761]
#INFO:	BIOGRID NEIGHBOUR:	OPTN	optineurin [Source:HGNC Symbol;Acc:HGNC:17142]
#INFO:	BIOGRID NEIGHBOUR:	CBX3	chromobox 3 [Source:HGNC Symbol;Acc:HGNC:1553]
#INFO:	BIOGRID NEIGHBOUR:	HSP90AB1	heat shock protein 90kDa alpha family class B member 1 [Source:HGNC Symbol;Acc:HGNC:5258]
#INFO:	BIOGRID NEIGHBOUR:	HMG20A	high mobility group 20A [Source:HGNC Symbol;Acc:HGNC:5001]
#INFO:	BIOGRID NEIGHBOUR:	CD44	CD44 molecule (Indian blood group) [Source:HGNC Symbol;Acc:HGNC:1681]
#INFO:	BIOGRID NEIGHBOUR:	PBRM1	polybromo 1 [Source:HGNC Symbol;Acc:HGNC:30064]
#INFO:	BIOGRID NEIGHBOUR:	TNF	tumor necrosis factor [Source:HGNC Symbol;Acc:HGNC:11892]
#INFO:	BIOGRID NEIGHBOUR:	YAP1	Yes associated protein 1 [Source:HGNC Symbol;Acc:HGNC:16262]
#INFO:	BIOGRID NEIGHBOUR:	BAP1	BRCA1 associated protein 1 [Source:HGNC Symbol;Acc:HGNC:950]
#INFO:	BIOGRID NEIGHBOUR:	PPRC1	peroxisome proliferator-activated receptor gamma, coactivator-related 1 [Source:HGNC Symbol;Acc:HGNC:30025]
#INFO:	BIOGRID NEIGHBOUR:	SNCA	synuclein alpha [Source:HGNC Symbol;Acc:HGNC:11138]
#INFO:	BIOGRID NEIGHBOUR:	SASH1	SAM and SH3 domain containing 1 [Source:HGNC Symbol;Acc:HGNC:19182]
#INFO:	BIOGRID NEIGHBOUR:	JUN	Jun proto-oncogene, AP-1 transcription factor subunit [Source:HGNC Symbol;Acc:HGNC:6204]
#INFO:	BIOGRID NEIGHBOUR:	CDX2	caudal type homeobox 2 [Source:HGNC Symbol;Acc:HGNC:1806]
#INFO:	BIOGRID NEIGHBOUR:	LSP1	lymphocyte-specific protein 1 [Source:HGNC Symbol;Acc:HGNC:6707]
#INFO:	BIOGRID NEIGHBOUR:	AGO1	argonaute 1, RISC catalytic component [Source:HGNC Symbol;Acc:HGNC:3262]
#INFO:	BIOGRID NEIGHBOUR:	DNMT3B	DNA (cytosine-5-)-methyltransferase 3 beta [Source:HGNC Symbol;Acc:HGNC:2979]
#INFO:	BIOGRID NEIGHBOUR:	PHGDH	phosphoglycerate dehydrogenase [Source:HGNC Symbol;Acc:HGNC:8923]
#INFO:	BIOGRID NEIGHBOUR:	YY2	YY2 transcription factor [Source:HGNC Symbol;Acc:HGNC:31684]
#INFO:	BIOGRID NEIGHBOUR:	SREBF2	sterol regulatory element binding transcription factor 2 [Source:HGNC Symbol;Acc:HGNC:11290]
#INFO:	BIOGRID NEIGHBOUR:	EIF3F	eukaryotic translation initiation factor 3 subunit F [Source:HGNC Symbol;Acc:HGNC:3275]
#INFO:	BIOGRID NEIGHBOUR:	ESRRA	estrogen related receptor alpha [Source:HGNC Symbol;Acc:HGNC:3471]
#INFO:	BIOGRID NEIGHBOUR:	CEBPA	CCAAT/enhancer binding protein alpha [Source:HGNC Symbol;Acc:HGNC:1833]
#INFO:	BIOGRID NEIGHBOUR:	NFYC	nuclear transcription factor Y subunit gamma [Source:HGNC Symbol;Acc:HGNC:7806]
#INFO:	BIOGRID NEIGHBOUR:	ESR2	estrogen receptor 2 [Source:HGNC Symbol;Acc:HGNC:3468]
#INFO:	BIOGRID NEIGHBOUR:	HSH2D	hematopoietic SH2 domain containing [Source:HGNC Symbol;Acc:HGNC:24920]
#INFO:	BIOGRID NEIGHBOUR:	KIT	KIT proto-oncogene receptor tyrosine kinase [Source:HGNC Symbol;Acc:HGNC:6342]
#INFO:	BIOGRID NEIGHBOUR:	CIITA	class II, major histocompatibility complex, transactivator [Source:HGNC Symbol;Acc:HGNC:7067]
#INFO:	BIOGRID NEIGHBOUR:	CHCHD2	coiled-coil-helix-coiled-coil-helix domain containing 2 [Source:HGNC Symbol;Acc:HGNC:21645]
#INFO:	BIOGRID NEIGHBOUR:	PAFAH1B1	platelet activating factor acetylhydrolase 1b regulatory subunit 1 [Source:HGNC Symbol;Acc:HGNC:8574]
#INFO:	BIOGRID NEIGHBOUR:	ETS2	ETS proto-oncogene 2, transcription factor [Source:HGNC Symbol;Acc:HGNC:3489]
#INFO:	BIOGRID NEIGHBOUR:	MYLK	myosin light chain kinase [Source:HGNC Symbol;Acc:HGNC:7590]
#INFO:	BIOGRID NEIGHBOUR:	TET2	tet methylcytosine dioxygenase 2 [Source:HGNC Symbol;Acc:HGNC:25941]
#INFO:	BIOGRID NEIGHBOUR:	CRMP1	collapsin response mediator protein 1 [Source:HGNC Symbol;Acc:HGNC:2365]
#INFO:	BIOGRID NEIGHBOUR:	ATF2	activating transcription factor 2 [Source:HGNC Symbol;Acc:HGNC:784]
#INFO:	BIOGRID NEIGHBOUR:	TYK2	tyrosine kinase 2 [Source:HGNC Symbol;Acc:HGNC:12440]
#INFO:	BIOGRID NEIGHBOUR:	RRP1B	ribosomal RNA processing 1B [Source:HGNC Symbol;Acc:HGNC:23818]
#INFO:	BIOGRID NEIGHBOUR:	CXCL8	C-X-C motif chemokine ligand 8 [Source:HGNC Symbol;Acc:HGNC:6025]
#INFO:	BIOGRID NEIGHBOUR:	CAT	catalase [Source:HGNC Symbol;Acc:HGNC:1516]
#INFO:	BIOGRID NEIGHBOUR:	TRIM28	tripartite motif containing 28 [Source:HGNC Symbol;Acc:HGNC:16384]
#INFO:	BIOGRID NEIGHBOUR:	TRIM71	tripartite motif containing 71, E3 ubiquitin protein ligase [Source:HGNC Symbol;Acc:HGNC:32669]
#INFO:	BIOGRID NEIGHBOUR:	CREB1	cAMP responsive element binding protein 1 [Source:HGNC Symbol;Acc:HGNC:2345]
#INFO:	BIOGRID NEIGHBOUR:	SYT4	synaptotagmin 4 [Source:HGNC Symbol;Acc:HGNC:11512]
#INFO:	BIOGRID NEIGHBOUR:	BCL11A	B-cell CLL/lymphoma 11A [Source:HGNC Symbol;Acc:HGNC:13221]
#INFO:	BIOGRID NEIGHBOUR:	TGFBR2	transforming growth factor beta receptor 2 [Source:HGNC Symbol;Acc:HGNC:11773]
#INFO:	BIOGRID NEIGHBOUR:	IKBKB	inhibitor of kappa light polypeptide gene enhancer in B-cells, kinase beta [Source:HGNC Symbol;Acc:HGNC:5960]
#INFO:	BIOGRID NEIGHBOUR:	PPARGC1B	PPARG coactivator 1 beta [Source:HGNC Symbol;Acc:HGNC:30022]
#INFO:	BIOGRID NEIGHBOUR:	SIRT6	sirtuin 6 [Source:HGNC Symbol;Acc:HGNC:14934]
#INFO:	BIOGRID NEIGHBOUR:	NELFE	negative elongation factor complex member E [Source:HGNC Symbol;Acc:HGNC:13974]
#INFO:	BIOGRID NEIGHBOUR:	TAL1	T-cell acute lymphocytic leukemia 1 [Source:HGNC Symbol;Acc:HGNC:11556]
#INFO:	BIOGRID NEIGHBOUR:	VCP	valosin containing protein [Source:HGNC Symbol;Acc:HGNC:12666]
#INFO:	BIOGRID NEIGHBOUR:	TIA1	TIA1 cytotoxic granule-associated RNA binding protein [Source:HGNC Symbol;Acc:HGNC:11802]
#INFO:	BIOGRID NEIGHBOUR:	CLPP	caseinolytic mitochondrial matrix peptidase proteolytic subunit [Source:HGNC Symbol;Acc:HGNC:2084]
#INFO:	BIOGRID NEIGHBOUR:	MTDH	metadherin [Source:HGNC Symbol;Acc:HGNC:29608]
#INFO:	BIOGRID NEIGHBOUR:	ALDH5A1	aldehyde dehydrogenase 5 family member A1 [Source:HGNC Symbol;Acc:HGNC:408]
#INFO:	BIOGRID NEIGHBOUR:	ATP1B3	ATPase Na+/K+ transporting subunit beta 3 [Source:HGNC Symbol;Acc:HGNC:806]
#INFO:	BIOGRID NEIGHBOUR:	WTAP	Wilms tumor 1 associated protein [Source:HGNC Symbol;Acc:HGNC:16846]
#INFO:	BIOGRID NEIGHBOUR:	NFYA	nuclear transcription factor Y subunit alpha [Source:HGNC Symbol;Acc:HGNC:7804]
#INFO:	BIOGRID NEIGHBOUR:	BCL2	B-cell CLL/lymphoma 2 [Source:HGNC Symbol;Acc:HGNC:990]
#INFO:	BIOGRID NEIGHBOUR:	DNAJC7	DnaJ heat shock protein family (Hsp40) member C7 [Source:HGNC Symbol;Acc:HGNC:12392]
#INFO:	BIOGRID NEIGHBOUR:	DOT1L	DOT1 like histone lysine methyltransferase [Source:HGNC Symbol;Acc:HGNC:24948]
#INFO:	BIOGRID NEIGHBOUR:	BRWD1	bromodomain and WD repeat domain containing 1 [Source:HGNC Symbol;Acc:HGNC:12760]
#INFO:	BIOGRID NEIGHBOUR:	FHL2	four and a half LIM domains 2 [Source:HGNC Symbol;Acc:HGNC:3703]
#INFO:	BIOGRID NEIGHBOUR:	FAM98B	family with sequence similarity 98 member B [Source:HGNC Symbol;Acc:HGNC:26773]
#INFO:	BIOGRID NEIGHBOUR:	UBR5	ubiquitin protein ligase E3 component n-recognin 5 [Source:HGNC Symbol;Acc:HGNC:16806]
#INFO:	BIOGRID NEIGHBOUR:	HSP90B1	heat shock protein 90kDa beta family member 1 [Source:HGNC Symbol;Acc:HGNC:12028]
#INFO:	BIOGRID NEIGHBOUR:	MTF2	metal response element binding transcription factor 2 [Source:HGNC Symbol;Acc:HGNC:29535]
#INFO:	BIOGRID NEIGHBOUR:	DYNLT1	dynein light chain Tctex-type 1 [Source:HGNC Symbol;Acc:HGNC:11697]
#INFO:	BIOGRID NEIGHBOUR:	APLP2	amyloid beta precursor like protein 2 [Source:HGNC Symbol;Acc:HGNC:598]
#INFO:	BIOGRID NEIGHBOUR:	NTRK3	neurotrophic receptor tyrosine kinase 3 [Source:HGNC Symbol;Acc:HGNC:8033]
#INFO:	BIOGRID NEIGHBOUR:	THOC1	THO complex 1 [Source:HGNC Symbol;Acc:HGNC:19070]
#INFO:	BIOGRID NEIGHBOUR:	HSD17B4	hydroxysteroid 17-beta dehydrogenase 4 [Source:HGNC Symbol;Acc:HGNC:5213]
#INFO:	BIOGRID NEIGHBOUR:	UBXN10	UBX domain protein 10 [Source:HGNC Symbol;Acc:HGNC:26354]
#INFO:	BIOGRID NEIGHBOUR:	RND3	Rho family GTPase 3 [Source:HGNC Symbol;Acc:HGNC:671]
#INFO:	BIOGRID NEIGHBOUR:	CITED1	Cbp/p300 interacting transactivator with Glu/Asp rich carboxy-terminal domain 1 [Source:HGNC Symbol;Acc:HGNC:1986]
#INFO:	BIOGRID NEIGHBOUR:	HLF	HLF, PAR bZIP transcription factor [Source:HGNC Symbol;Acc:HGNC:4977]
#INFO:	BIOGRID NEIGHBOUR:	CRHR2	corticotropin releasing hormone receptor 2 [Source:HGNC Symbol;Acc:HGNC:2358]
#INFO:	BIOGRID NEIGHBOUR:	DCTN1	dynactin subunit 1 [Source:HGNC Symbol;Acc:HGNC:2711]
#INFO:	BIOGRID NEIGHBOUR:	TTC5	tetratricopeptide repeat domain 5 [Source:HGNC Symbol;Acc:HGNC:19274]
#INFO:	BIOGRID NEIGHBOUR:	JAK1	Janus kinase 1 [Source:HGNC Symbol;Acc:HGNC:6190]
#INFO:	BIOGRID NEIGHBOUR:	PDGFRA	platelet derived growth factor receptor alpha [Source:HGNC Symbol;Acc:HGNC:8803]
#INFO:	BIOGRID NEIGHBOUR:	DMKN	dermokine [Source:HGNC Symbol;Acc:HGNC:25063]
#INFO:	BIOGRID NEIGHBOUR:	IKZF4	IKAROS family zinc finger 4 [Source:HGNC Symbol;Acc:HGNC:13179]
#INFO:	BIOGRID NEIGHBOUR:	FOSL1	FOS like 1, AP-1 transcription factor subunit [Source:HGNC Symbol;Acc:HGNC:13718]
#INFO:	BIOGRID NEIGHBOUR:	EMD	emerin [Source:HGNC Symbol;Acc:HGNC:3331]
#INFO:	BIOGRID NEIGHBOUR:	ATXN1	ataxin 1 [Source:HGNC Symbol;Acc:HGNC:10548]
#INFO:	BIOGRID NEIGHBOUR:	PPARD	peroxisome proliferator activated receptor delta [Source:HGNC Symbol;Acc:HGNC:9235]
#INFO:	BIOGRID NEIGHBOUR:	SIRT3	sirtuin 3 [Source:HGNC Symbol;Acc:HGNC:14931]
#INFO:	BIOGRID NEIGHBOUR:	MYOD1	myogenic differentiation 1 [Source:HGNC Symbol;Acc:HGNC:7611]
#INFO:	BIOGRID NEIGHBOUR:	JUND	JunD proto-oncogene, AP-1 transcription factor subunit [Source:HGNC Symbol;Acc:HGNC:6206]
#INFO:	BIOGRID NEIGHBOUR:	SLC25A24	solute carrier family 25 member 24 [Source:HGNC Symbol;Acc:HGNC:20662]
#INFO:	BIOGRID NEIGHBOUR:	MAP7D1	MAP7 domain containing 1 [Source:HGNC Symbol;Acc:HGNC:25514]
#INFO:	BIOGRID NEIGHBOUR:	IRF8	interferon regulatory factor 8 [Source:HGNC Symbol;Acc:HGNC:5358]
#INFO:	BIOGRID NEIGHBOUR:	DBH	dopamine beta-hydroxylase [Source:HGNC Symbol;Acc:HGNC:2689]
#INFO:	BIOGRID NEIGHBOUR:	RORA	RAR related orphan receptor A [Source:HGNC Symbol;Acc:HGNC:10258]
#INFO:	BIOGRID NEIGHBOUR:	SNAI1	snail family transcriptional repressor 1 [Source:HGNC Symbol;Acc:HGNC:11128]
#INFO:	BIOGRID NEIGHBOUR:	GNAI1	G protein subunit alpha i1 [Source:HGNC Symbol;Acc:HGNC:4384]
#INFO:	BIOGRID NEIGHBOUR:	VGLL4	vestigial like family member 4 [Source:HGNC Symbol;Acc:HGNC:28966]
#INFO:	BIOGRID NEIGHBOUR:	ATRAID	all-trans retinoic acid induced differentiation factor [Source:HGNC Symbol;Acc:HGNC:24090]
#INFO:	BIOGRID NEIGHBOUR:	NDEL1	nudE neurodevelopment protein 1 like 1 [Source:HGNC Symbol;Acc:HGNC:17620]
#INFO:	BIOGRID NEIGHBOUR:	TCTEX1D2	Tctex1 domain containing 2 [Source:HGNC Symbol;Acc:HGNC:28482]
#INFO:	BIOGRID NEIGHBOUR:	NOP58	NOP58 ribonucleoprotein [Source:HGNC Symbol;Acc:HGNC:29926]
#INFO:	BIOGRID NEIGHBOUR:	PRMT1	protein arginine methyltransferase 1 [Source:HGNC Symbol;Acc:HGNC:5187]
#INFO:	BIOGRID NEIGHBOUR:	ATP2A1	ATPase sarcoplasmic/endoplasmic reticulum Ca2+ transporting 1 [Source:HGNC Symbol;Acc:HGNC:811]
#INFO:	BIOGRID NEIGHBOUR:	TIAM1	T-cell lymphoma invasion and metastasis 1 [Source:HGNC Symbol;Acc:HGNC:11805]
#INFO:	BIOGRID NEIGHBOUR:	ARID1A	AT-rich interaction domain 1A [Source:HGNC Symbol;Acc:HGNC:11110]
#INFO:	BIOGRID NEIGHBOUR:	STAT1	signal transducer and activator of transcription 1 [Source:HGNC Symbol;Acc:HGNC:11362]
#INFO:	BIOGRID NEIGHBOUR:	MOK	MOK protein kinase [Source:HGNC Symbol;Acc:HGNC:9833]
#INFO:	BIOGRID NEIGHBOUR:	TXNIP	thioredoxin interacting protein [Source:HGNC Symbol;Acc:HGNC:16952]
#INFO:	BIOGRID NEIGHBOUR:	SFPQ	splicing factor proline and glutamine rich [Source:HGNC Symbol;Acc:HGNC:10774]
#INFO:	BIOGRID NEIGHBOUR:	MYBL1	MYB proto-oncogene like 1 [Source:HGNC Symbol;Acc:HGNC:7547]
#INFO:	BIOGRID NEIGHBOUR:	CDK9	cyclin dependent kinase 9 [Source:HGNC Symbol;Acc:HGNC:1780]
#INFO:	BIOGRID NEIGHBOUR:	TOMM70	translocase of outer mitochondrial membrane 70 [Source:HGNC Symbol;Acc:HGNC:11985]
#INFO:	BIOGRID NEIGHBOUR:	CAPN7	calpain 7 [Source:HGNC Symbol;Acc:HGNC:1484]
#INFO:	BIOGRID NEIGHBOUR:	APOD	apolipoprotein D [Source:HGNC Symbol;Acc:HGNC:612]
#INFO:	BIOGRID NEIGHBOUR:	NFE2L2	nuclear factor, erythroid 2 like 2 [Source:HGNC Symbol;Acc:HGNC:7782]
#INFO:	BIOGRID NEIGHBOUR:	TAF4B	TATA-box binding protein associated factor 4b [Source:HGNC Symbol;Acc:HGNC:11538]
#INFO:	BIOGRID NEIGHBOUR:	TMEM230	transmembrane protein 230 [Source:HGNC Symbol;Acc:HGNC:15876]
#INFO:	BIOGRID NEIGHBOUR:	CBFA2T3	CBFA2/RUNX1 translocation partner 3 [Source:HGNC Symbol;Acc:HGNC:1537]
#INFO:	BIOGRID NEIGHBOUR:	GNAZ	G protein subunit alpha z [Source:HGNC Symbol;Acc:HGNC:4395]
#INFO:	BIOGRID NEIGHBOUR:	IGF1R	insulin like growth factor 1 receptor [Source:HGNC Symbol;Acc:HGNC:5465]
#INFO:	BIOGRID NEIGHBOUR:	TRAF6	TNF receptor associated factor 6 [Source:HGNC Symbol;Acc:HGNC:12036]
#INFO:	BIOGRID NEIGHBOUR:	NPPA	natriuretic peptide A [Source:HGNC Symbol;Acc:HGNC:7939]
#INFO:	BIOGRID NEIGHBOUR:	LLGL1	LLGL1, scribble cell polarity complex component [Source:HGNC Symbol;Acc:HGNC:6628]
#INFO:	BIOGRID NEIGHBOUR:	PAX6	paired box 6 [Source:HGNC Symbol;Acc:HGNC:8620]
#INFO:	BIOGRID NEIGHBOUR:	PTRF	polymerase I and transcript release factor [Source:HGNC Symbol;Acc:HGNC:9688]
#INFO:	BIOGRID NEIGHBOUR:	SH2B3	SH2B adaptor protein 3 [Source:HGNC Symbol;Acc:HGNC:29605]
#INFO:	BIOGRID NEIGHBOUR:	RBM15	RNA binding motif protein 15 [Source:HGNC Symbol;Acc:HGNC:14959]
#INFO:	BIOGRID NEIGHBOUR:	NR5A2	nuclear receptor subfamily 5 group A member 2 [Source:HGNC Symbol;Acc:HGNC:7984]
#INFO:	BIOGRID NEIGHBOUR:	SP1	Sp1 transcription factor [Source:HGNC Symbol;Acc:HGNC:11205]
#INFO:	BIOGRID NEIGHBOUR:	OXCT1	3-oxoacid CoA-transferase 1 [Source:HGNC Symbol;Acc:HGNC:8527]
#INFO:	BIOGRID NEIGHBOUR:	POU2F1	POU class 2 homeobox 1 [Source:HGNC Symbol;Acc:HGNC:9212]
#INFO:	BIOGRID NEIGHBOUR:	RPS6KA3	ribosomal protein S6 kinase A3 [Source:HGNC Symbol;Acc:HGNC:10432]
#INFO:	BIOGRID NEIGHBOUR:	LSM14B	LSM family member 14B [Source:HGNC Symbol;Acc:HGNC:15887]
#INFO:	BIOGRID NEIGHBOUR:	LGALS3BP	galectin 3 binding protein [Source:HGNC Symbol;Acc:HGNC:6564]
#INFO:	BIOGRID NEIGHBOUR:	FGFR2	fibroblast growth factor receptor 2 [Source:HGNC Symbol;Acc:HGNC:3689]
#INFO:	BIOGRID NEIGHBOUR:	YWHAE	tyrosine 3-monooxygenase/tryptophan 5-monooxygenase activation protein epsilon [Source:HGNC Symbol;Acc:HGNC:12851]
#INFO:	BIOGRID NEIGHBOUR:	FOXD3	forkhead box D3 [Source:HGNC Symbol;Acc:HGNC:3804]
#INFO:	BIOGRID NEIGHBOUR:	CAV3	caveolin 3 [Source:HGNC Symbol;Acc:HGNC:1529]
#INFO:	BIOGRID NEIGHBOUR:	NFYB	nuclear transcription factor Y subunit beta [Source:HGNC Symbol;Acc:HGNC:7805]
#INFO:	BIOGRID NEIGHBOUR:	CDH11	cadherin 11 [Source:HGNC Symbol;Acc:HGNC:1750]
#INFO:	BIOGRID NEIGHBOUR:	NPM1	nucleophosmin (nucleolar phosphoprotein B23, numatrin) [Source:HGNC Symbol;Acc:HGNC:7910]
#INFO:	BIOGRID NEIGHBOUR:	MYH11	myosin, heavy chain 11, smooth muscle [Source:HGNC Symbol;Acc:HGNC:7569]
#INFO:	BIOGRID NEIGHBOUR:	HAUS1	HAUS augmin like complex subunit 1 [Source:HGNC Symbol;Acc:HGNC:25174]
#INFO:	BIOGRID NEIGHBOUR:	PGR	progesterone receptor [Source:HGNC Symbol;Acc:HGNC:8910]
#INFO:	BIOGRID NEIGHBOUR:	KDM5A	lysine demethylase 5A [Source:HGNC Symbol;Acc:HGNC:9886]
#INFO:	BIOGRID NEIGHBOUR:	ELAVL1	ELAV like RNA binding protein 1 [Source:HGNC Symbol;Acc:HGNC:3312]
#INFO:	BIOGRID NEIGHBOUR:	PRMT8	protein arginine methyltransferase 8 [Source:HGNC Symbol;Acc:HGNC:5188]
#INFO:	BIOGRID NEIGHBOUR:	RAB13	RAB13, member RAS oncogene family [Source:HGNC Symbol;Acc:HGNC:9762]
#INFO:	BIOGRID NEIGHBOUR:	CBX2	chromobox 2 [Source:HGNC Symbol;Acc:HGNC:1552]
#INFO:	BIOGRID NEIGHBOUR:	NFKB2	nuclear factor kappa B subunit 2 [Source:HGNC Symbol;Acc:HGNC:7795]
#INFO:	BIOGRID NEIGHBOUR:	EGLN3	egl-9 family hypoxia inducible factor 3 [Source:HGNC Symbol;Acc:HGNC:14661]
#INFO:	BIOGRID NEIGHBOUR:	KLF7	Kruppel like factor 7 [Source:HGNC Symbol;Acc:HGNC:6350]
#INFO:	BIOGRID NEIGHBOUR:	FOXO3	forkhead box O3 [Source:HGNC Symbol;Acc:HGNC:3821]
#INFO:	BIOGRID NEIGHBOUR:	GLI1	GLI family zinc finger 1 [Source:HGNC Symbol;Acc:HGNC:4317]
#INFO:	BIOGRID NEIGHBOUR:	TCF4	transcription factor 4 [Source:HGNC Symbol;Acc:HGNC:11634]
#INFO:	BIOGRID NEIGHBOUR:	NPTX1	neuronal pentraxin 1 [Source:HGNC Symbol;Acc:HGNC:7952]
#INFO:	BIOGRID NEIGHBOUR:	RPL23A	ribosomal protein L23a [Source:HGNC Symbol;Acc:HGNC:10317]
#INFO:	BIOGRID NEIGHBOUR:	NFATC3	nuclear factor of activated T-cells 3 [Source:HGNC Symbol;Acc:HGNC:7777]
#INFO:	BIOGRID NEIGHBOUR:	P4HB	prolyl 4-hydroxylase subunit beta [Source:HGNC Symbol;Acc:HGNC:8548]
#INFO:	BIOGRID NEIGHBOUR:	ARHGDIB	Rho GDP dissociation inhibitor beta [Source:HGNC Symbol;Acc:HGNC:679]
#INFO:	BIOGRID NEIGHBOUR:	TNFSF14	tumor necrosis factor superfamily member 14 [Source:HGNC Symbol;Acc:HGNC:11930]
#INFO:	BIOGRID NEIGHBOUR:	TET3	tet methylcytosine dioxygenase 3 [Source:HGNC Symbol;Acc:HGNC:28313]
#INFO:	BIOGRID NEIGHBOUR:	KEAP1	kelch like ECH associated protein 1 [Source:HGNC Symbol;Acc:HGNC:23177]
#INFO:	BIOGRID NEIGHBOUR:	MED19	mediator complex subunit 19 [Source:HGNC Symbol;Acc:HGNC:29600]
#INFO:	BIOGRID NEIGHBOUR:	CBFB	core-binding factor, beta subunit [Source:HGNC Symbol;Acc:HGNC:1539]
#INFO:	BIOGRID NEIGHBOUR:	BUD31	BUD31 homolog [Source:HGNC Symbol;Acc:HGNC:29629]
#INFO:	BIOGRID NEIGHBOUR:	DIP2B	disco interacting protein 2 homolog B [Source:HGNC Symbol;Acc:HGNC:29284]
#INFO:	BIOGRID NEIGHBOUR:	GRN	granulin [Source:HGNC Symbol;Acc:HGNC:4601]
#INFO:	BIOGRID NEIGHBOUR:	IL1RL1	interleukin 1 receptor like 1 [Source:HGNC Symbol;Acc:HGNC:5998]
#INFO:	BIOGRID NEIGHBOUR:	BLNK	B-cell linker [Source:HGNC Symbol;Acc:HGNC:14211]
#INFO:	BIOGRID NEIGHBOUR:	E2F3	E2F transcription factor 3 [Source:HGNC Symbol;Acc:HGNC:3115]
#INFO:	BIOGRID NEIGHBOUR:	PDSS2	prenyl (decaprenyl) diphosphate synthase, subunit 2 [Source:HGNC Symbol;Acc:HGNC:23041]
#INFO:	BIOGRID NEIGHBOUR:	ALDH1B1	aldehyde dehydrogenase 1 family member B1 [Source:HGNC Symbol;Acc:HGNC:407]
#INFO:	BIOGRID NEIGHBOUR:	AATF	apoptosis antagonizing transcription factor [Source:HGNC Symbol;Acc:HGNC:19235]
#INFO:	BIOGRID NEIGHBOUR:	LRIF1	ligand dependent nuclear receptor interacting factor 1 [Source:HGNC Symbol;Acc:HGNC:30299]
#INFO:	BIOGRID NEIGHBOUR:	DDIT4	DNA damage inducible transcript 4 [Source:HGNC Symbol;Acc:HGNC:24944]
#INFO:	BIOGRID NEIGHBOUR:	LAIR1	leukocyte associated immunoglobulin like receptor 1 [Source:HGNC Symbol;Acc:HGNC:6477]
#INFO:	BIOGRID NEIGHBOUR:	HIRA	histone cell cycle regulator [Source:HGNC Symbol;Acc:HGNC:4916]
#INFO:	BIOGRID NEIGHBOUR:	PSMD14	proteasome 26S subunit, non-ATPase 14 [Source:HGNC Symbol;Acc:HGNC:16889]
#INFO:	BIOGRID NEIGHBOUR:	ZFP36	ZFP36 ring finger protein [Source:HGNC Symbol;Acc:HGNC:12862]
#INFO:	BIOGRID NEIGHBOUR:	CCAR2	cell cycle and apoptosis regulator 2 [Source:HGNC Symbol;Acc:HGNC:23360]
#INFO:	BIOGRID NEIGHBOUR:	ARNTL	aryl hydrocarbon receptor nuclear translocator like [Source:HGNC Symbol;Acc:HGNC:701]
#INFO:	BIOGRID NEIGHBOUR:	CHMP2B	charged multivesicular body protein 2B [Source:HGNC Symbol;Acc:HGNC:24537]
#INFO:	BIOGRID NEIGHBOUR:	UTP20	UTP20, small subunit processome component [Source:HGNC Symbol;Acc:HGNC:17897]
#INFO:	BIOGRID NEIGHBOUR:	NOS3	nitric oxide synthase 3 [Source:HGNC Symbol;Acc:HGNC:7876]
#INFO:	BIOGRID NEIGHBOUR:	SEPT9	septin 9 [Source:HGNC Symbol;Acc:HGNC:7323]
#INFO:	BIOGRID NEIGHBOUR:	VDAC3	voltage dependent anion channel 3 [Source:HGNC Symbol;Acc:HGNC:12674]
#INFO:	BIOGRID NEIGHBOUR:	ATF6	activating transcription factor 6 [Source:HGNC Symbol;Acc:HGNC:791]
#INFO:	BIOGRID NEIGHBOUR:	MAP2K1	mitogen-activated protein kinase kinase 1 [Source:HGNC Symbol;Acc:HGNC:6840]
#INFO:	BIOGRID NEIGHBOUR:	ATP2A3	ATPase sarcoplasmic/endoplasmic reticulum Ca2+ transporting 3 [Source:HGNC Symbol;Acc:HGNC:813]
#INFO:	BIOGRID NEIGHBOUR:	SH3KBP1	SH3 domain containing kinase binding protein 1 [Source:HGNC Symbol;Acc:HGNC:13867]
#INFO:	BIOGRID NEIGHBOUR:	PCNA	proliferating cell nuclear antigen [Source:HGNC Symbol;Acc:HGNC:8729]
#INFO:	BIOGRID NEIGHBOUR:	TRIM24	tripartite motif containing 24 [Source:HGNC Symbol;Acc:HGNC:11812]
#INFO:	BIOGRID NEIGHBOUR:	MBD1	methyl-CpG binding domain protein 1 [Source:HGNC Symbol;Acc:HGNC:6916]
#INFO:	BIOGRID NEIGHBOUR:	ADRB2	adrenoceptor beta 2 [Source:HGNC Symbol;Acc:HGNC:286]
#INFO:	BIOGRID NEIGHBOUR:	ING2	inhibitor of growth family member 2 [Source:HGNC Symbol;Acc:HGNC:6063]
#INFO:	BIOGRID NEIGHBOUR:	PYCARD	PYD and CARD domain containing [Source:HGNC Symbol;Acc:HGNC:16608]
#INFO:	BIOGRID NEIGHBOUR:	SCML2	sex comb on midleg-like 2 (Drosophila) [Source:HGNC Symbol;Acc:HGNC:10581]
#INFO:	BIOGRID NEIGHBOUR:	MNAT1	MNAT1, CDK activating kinase assembly factor [Source:HGNC Symbol;Acc:HGNC:7181]
#INFO:	BIOGRID NEIGHBOUR:	PLK1	polo like kinase 1 [Source:HGNC Symbol;Acc:HGNC:9077]
#INFO:	BIOGRID NEIGHBOUR:	DCTN2	dynactin subunit 2 [Source:HGNC Symbol;Acc:HGNC:2712]
#INFO:	BIOGRID NEIGHBOUR:	MYO9B	myosin IXB [Source:HGNC Symbol;Acc:HGNC:7609]
#INFO:	BIOGRID NEIGHBOUR:	BCL3	B-cell CLL/lymphoma 3 [Source:HGNC Symbol;Acc:HGNC:998]
#INFO:	BIOGRID NEIGHBOUR:	KDR	kinase insert domain receptor [Source:HGNC Symbol;Acc:HGNC:6307]
#INFO:	BIOGRID NEIGHBOUR:	PEBP1	phosphatidylethanolamine binding protein 1 [Source:HGNC Symbol;Acc:HGNC:8630]
#INFO:	BIOGRID NEIGHBOUR:	EHMT1	euchromatic histone lysine methyltransferase 1 [Source:HGNC Symbol;Acc:HGNC:24650]
#INFO:	BIOGRID NEIGHBOUR:	OVOL1	ovo like transcriptional repressor 1 [Source:HGNC Symbol;Acc:HGNC:8525]
#INFO:	BIOGRID NEIGHBOUR:	SLC25A5	solute carrier family 25 member 5 [Source:HGNC Symbol;Acc:HGNC:10991]
#INFO:	BIOGRID NEIGHBOUR:	SGPL1	sphingosine-1-phosphate lyase 1 [Source:HGNC Symbol;Acc:HGNC:10817]
#INFO:	BIOGRID NEIGHBOUR:	MTRF1	mitochondrial translational release factor 1 [Source:HGNC Symbol;Acc:HGNC:7469]
#INFO:	BIOGRID NEIGHBOUR:	HES1	hes family bHLH transcription factor 1 [Source:HGNC Symbol;Acc:HGNC:5192]
#INFO:	BIOGRID NEIGHBOUR:	DCTN3	dynactin subunit 3 [Source:HGNC Symbol;Acc:HGNC:2713]
#INFO:	BIOGRID NEIGHBOUR:	CCDC47	coiled-coil domain containing 47 [Source:HGNC Symbol;Acc:HGNC:24856]
#INFO:	BIOGRID NEIGHBOUR:	BMS1	BMS1, ribosome biogenesis factor [Source:HGNC Symbol;Acc:HGNC:23505]
#INFO:	BIOGRID NEIGHBOUR:	PLA2G4A	phospholipase A2 group IVA [Source:HGNC Symbol;Acc:HGNC:9035]
#INFO:	BIOGRID NEIGHBOUR:	IKZF1	IKAROS family zinc finger 1 [Source:HGNC Symbol;Acc:HGNC:13176]
#INFO:	BIOGRID NEIGHBOUR:	NBR1	NBR1, autophagy cargo receptor [Source:HGNC Symbol;Acc:HGNC:6746]
#INFO:	BIOGRID NEIGHBOUR:	FOXO1	forkhead box O1 [Source:HGNC Symbol;Acc:HGNC:3819]
#INFO:	BIOGRID NEIGHBOUR:	XRCC5	X-ray repair cross complementing 5 [Source:HGNC Symbol;Acc:HGNC:12833]
#INFO:	BIOGRID NEIGHBOUR:	RBL1	RB transcriptional corepressor like 1 [Source:HGNC Symbol;Acc:HGNC:9893]
#INFO:	BIOGRID NEIGHBOUR:	APPL2	adaptor protein, phosphotyrosine interacting with PH domain and leucine zipper 2 [Source:HGNC Symbol;Acc:HGNC:18242]
#INFO:	BIOGRID NEIGHBOUR:	POLR2M	polymerase (RNA) II subunit M [Source:HGNC Symbol;Acc:HGNC:14862]
#INFO:	BIOGRID NEIGHBOUR:	DCAF11	DDB1 and CUL4 associated factor 11 [Source:HGNC Symbol;Acc:HGNC:20258]
#INFO:	BIOGRID NEIGHBOUR:	TGFB1	transforming growth factor beta 1 [Source:HGNC Symbol;Acc:HGNC:11766]
#INFO:	BIOGRID NEIGHBOUR:	MSI2	musashi RNA binding protein 2 [Source:HGNC Symbol;Acc:HGNC:18585]
#INFO:	BIOGRID NEIGHBOUR:	HIST1H2BL	histone cluster 1, H2bl [Source:HGNC Symbol;Acc:HGNC:4748]
#INFO:	BIOGRID NEIGHBOUR:	NFIX	nuclear factor I X [Source:HGNC Symbol;Acc:HGNC:7788]
#INFO:	BIOGRID NEIGHBOUR:	DPP3	dipeptidyl peptidase 3 [Source:HGNC Symbol;Acc:HGNC:3008]
#INFO:	BIOGRID NEIGHBOUR:	CHCHD3	coiled-coil-helix-coiled-coil-helix domain containing 3 [Source:HGNC Symbol;Acc:HGNC:21906]
#INFO:	BIOGRID NEIGHBOUR:	E2F6	E2F transcription factor 6 [Source:HGNC Symbol;Acc:HGNC:3120]
#INFO:
#INFO:	--- BIOGRID graph structure
#INFO:
#INFO:	BIOGRID INTERACTION:	FLI1*	ELK1
#INFO:	BIOGRID INTERACTION:	FLI1*	SMAD3
#INFO:	BIOGRID INTERACTION:	TMOD3*	LRRK2*
#INFO:	BIOGRID INTERACTION:	TMOD3*	PSMC4
#INFO:	BIOGRID INTERACTION:	TMOD3*	SMARCC2
#INFO:	BIOGRID INTERACTION:	TMOD3*	YWHAE
#INFO:	BIOGRID INTERACTION:	TMOD3*	ARRB1
#INFO:	BIOGRID INTERACTION:	TMOD3*	ELAVL1
#INFO:	BIOGRID INTERACTION:	TMOD3*	NPC1
#INFO:	BIOGRID INTERACTION:	STAT3*	EP300
#INFO:	BIOGRID INTERACTION:	STAT3*	MAP3K7
#INFO:	BIOGRID INTERACTION:	STAT3*	STAT1
#INFO:	BIOGRID INTERACTION:	STAT3*	CREBBP
#INFO:	BIOGRID INTERACTION:	STAT3*	PGR
#INFO:	BIOGRID INTERACTION:	STAT3*	ELAVL1
#INFO:	BIOGRID INTERACTION:	STAT3*	DNMT1
#INFO:	BIOGRID INTERACTION:	STAT3*	FHL2
#INFO:	BIOGRID INTERACTION:	STAT3*	STAT6
#INFO:	BIOGRID INTERACTION:	STAT3*	PTPN2
#INFO:	BIOGRID INTERACTION:	STAT3*	PDIA3
#INFO:	BIOGRID INTERACTION:	STAT3*	BRWD1
#INFO:	BIOGRID INTERACTION:	STAT3*	IFNAR1
#INFO:	BIOGRID INTERACTION:	STAT3*	GTF2I
#INFO:	BIOGRID INTERACTION:	STAT3*	PLA2G4A
#INFO:	BIOGRID INTERACTION:	STAT3*	ALK*
#INFO:	BIOGRID INTERACTION:	STAT3*	NFKBIZ
#INFO:	BIOGRID INTERACTION:	STAT3*	SIN3A
#INFO:	BIOGRID INTERACTION:	STAT3*	HES1
#INFO:	BIOGRID INTERACTION:	STAT3*	FGFR2
#INFO:	BIOGRID INTERACTION:	STAT3*	PML
#INFO:	BIOGRID INTERACTION:	STAT3*	JUN
#INFO:	BIOGRID INTERACTION:	STAT3*	PINK1
#INFO:	BIOGRID INTERACTION:	STAT3*	ZFPM2
#INFO:	BIOGRID INTERACTION:	STAT3*	NCOA1
#INFO:	BIOGRID INTERACTION:	STAT3*	MYOD1
#INFO:	BIOGRID INTERACTION:	STAT3*	PDGFRB
#INFO:	BIOGRID INTERACTION:	STAT3*	TWIST1
#INFO:	BIOGRID INTERACTION:	STAT3*	SMARCA4
#INFO:	BIOGRID INTERACTION:	STAT3*	HDAC1
#INFO:	BIOGRID INTERACTION:	STAT3*	PPARD
#INFO:	BIOGRID INTERACTION:	STAT3*	PPP2R1B
#INFO:	BIOGRID INTERACTION:	STAT3*	SP1
#INFO:	BIOGRID INTERACTION:	STAT3*	CD44
#INFO:	BIOGRID INTERACTION:	STAT3*	KLF15
#INFO:	BIOGRID INTERACTION:	STAT3*	JAK1
#INFO:	BIOGRID INTERACTION:	STAT3*	PDGFRA
#INFO:	BIOGRID INTERACTION:	STAT3*	KAT5
#INFO:	BIOGRID INTERACTION:	STAT3*	BCL3
#INFO:	BIOGRID INTERACTION:	STAT3*	TRAF6
#INFO:	BIOGRID INTERACTION:	STAT3*	STAT3*
#INFO:	BIOGRID INTERACTION:	STAT3*	CDKN1A
#INFO:	BIOGRID INTERACTION:	STAT3*	HNF1A
#INFO:	BIOGRID INTERACTION:	STAT3*	PTPN1
#INFO:	BIOGRID INTERACTION:	STAT3*	IGF1R
#INFO:	BIOGRID INTERACTION:	STAT3*	TRIM28
#INFO:	BIOGRID INTERACTION:	STAT3*	USP22
#INFO:	BIOGRID INTERACTION:	STAT3*	HCK
#INFO:	BIOGRID INTERACTION:	STAT3*	CCND1
#INFO:	BIOGRID INTERACTION:	STAT3*	TBC1D15
#INFO:	BIOGRID INTERACTION:	STAT3*	RET
#INFO:	BIOGRID INTERACTION:	STAT3*	RELA*
#INFO:	BIOGRID INTERACTION:	STAT3*	AR
#INFO:	BIOGRID INTERACTION:	STAT3*	ADRB2
#INFO:	BIOGRID INTERACTION:	STAT3*	HIF1A
#INFO:	BIOGRID INTERACTION:	STAT3*	BRD4
#INFO:	BIOGRID INTERACTION:	STAT3*	SRC*
#INFO:	BIOGRID INTERACTION:	STAT3*	HDAC2*
#INFO:	BIOGRID INTERACTION:	STAT3*	CDK9
#INFO:	BIOGRID INTERACTION:	STAT3*	HDAC3
#INFO:	BIOGRID INTERACTION:	STAT3*	NFKB2
#INFO:	BIOGRID INTERACTION:	STAT3*	NR3C1
#INFO:	BIOGRID INTERACTION:	DUSP1*	MAPK3
#INFO:	BIOGRID INTERACTION:	DUSP1*	MAPK14
#INFO:	BIOGRID INTERACTION:	DUSP1*	IKBKB
#INFO:	BIOGRID INTERACTION:	TBK1*	NFKB2
#INFO:	BIOGRID INTERACTION:	TBK1*	SOCS3*
#INFO:	BIOGRID INTERACTION:	TBK1*	SRC*
#INFO:	BIOGRID INTERACTION:	TBK1*	TOMM70
#INFO:	BIOGRID INTERACTION:	TBK1*	TBK1*
#INFO:	BIOGRID INTERACTION:	TBK1*	YWHAE
#INFO:	BIOGRID INTERACTION:	TBK1*	NFKBIA
#INFO:	BIOGRID INTERACTION:	TBK1*	IKBKG
#INFO:	BIOGRID INTERACTION:	TBK1*	OPTN
#INFO:	BIOGRID INTERACTION:	TBK1*	TRIM26
#INFO:	BIOGRID INTERACTION:	TBK1*	TMEM173
#INFO:	BIOGRID INTERACTION:	TBK1*	NCOA2
#INFO:	BIOGRID INTERACTION:	TBK1*	USP2
#INFO:	BIOGRID INTERACTION:	TBK1*	TLR4
#INFO:	BIOGRID INTERACTION:	TBK1*	IRF3
#INFO:	BIOGRID INTERACTION:	TBK1*	IRF7*
#INFO:	BIOGRID INTERACTION:	TBK1*	TRAF3
#INFO:	BIOGRID INTERACTION:	TBK1*	TNF
#INFO:	BIOGRID INTERACTION:	KLF4*	ELK1
#INFO:	BIOGRID INTERACTION:	KLF4*	RELA*
#INFO:	BIOGRID INTERACTION:	KLF4*	CDH1
#INFO:	BIOGRID INTERACTION:	KLF4*	APP*
#INFO:	BIOGRID INTERACTION:	KLF4*	HDAC2*
#INFO:	BIOGRID INTERACTION:	KLF4*	KAT5
#INFO:	BIOGRID INTERACTION:	KLF4*	CREBBP
#INFO:	BIOGRID INTERACTION:	KLF4*	EP300
#INFO:	BIOGRID INTERACTION:	KLF4*	SMARCA4
#INFO:	BIOGRID INTERACTION:	KLF4*	HDAC1
#INFO:	BIOGRID INTERACTION:	KLF4*	SP1
#INFO:	BIOGRID INTERACTION:	KLF4*	AURKA
#INFO:	BIOGRID INTERACTION:	INSR*	HRAS
#INFO:	BIOGRID INTERACTION:	INSR*	IRF7*
#INFO:	BIOGRID INTERACTION:	INSR*	JAK1
#INFO:	BIOGRID INTERACTION:	INSR*	IRS2*
#INFO:	BIOGRID INTERACTION:	INSR*	SOCS3*
#INFO:	BIOGRID INTERACTION:	INSR*	CAV1
#INFO:	BIOGRID INTERACTION:	INSR*	MOK
#INFO:	BIOGRID INTERACTION:	INSR*	PTPN1
#INFO:	BIOGRID INTERACTION:	INSR*	IRS1
#INFO:	BIOGRID INTERACTION:	INSR*	MAPK3
#INFO:	BIOGRID INTERACTION:	FOXM1*	CHEK2
#INFO:	BIOGRID INTERACTION:	FOXM1*	SP1
#INFO:	BIOGRID INTERACTION:	FOXM1*	SMARCA5
#INFO:	BIOGRID INTERACTION:	FOXM1*	BMS1
#INFO:	BIOGRID INTERACTION:	FOXM1*	CDK4*
#INFO:	BIOGRID INTERACTION:	FOXM1*	CREBBP
#INFO:	BIOGRID INTERACTION:	FOXM1*	SMAD3
#INFO:	BIOGRID INTERACTION:	FOXM1*	OTUB1
#INFO:	BIOGRID INTERACTION:	FOXM1*	RB1*
#INFO:	BIOGRID INTERACTION:	FOXM1*	SUMO1
#INFO:	BIOGRID INTERACTION:	FOXM1*	RBMX
#INFO:	BIOGRID INTERACTION:	FOXM1*	BCL6
#INFO:	BIOGRID INTERACTION:	KRAS*	TRAF6
#INFO:	BIOGRID INTERACTION:	KRAS*	NUP107
#INFO:	BIOGRID INTERACTION:	KRAS*	APP*
#INFO:	BIOGRID INTERACTION:	KRAS*	ABCD3
#INFO:	BIOGRID INTERACTION:	KRAS*	ELAVL1
#INFO:	BIOGRID INTERACTION:	KRAS*	PML
#INFO:	BIOGRID INTERACTION:	KRAS*	CCT7
#INFO:	BIOGRID INTERACTION:	KRAS*	BCL2
#INFO:	BIOGRID INTERACTION:	IGF1*	IGF1R
#INFO:	BIOGRID INTERACTION:	IGF1*	E2F1*
#INFO:	BIOGRID INTERACTION:	IGF1*	SOX4*
#INFO:	BIOGRID INTERACTION:	POU1F1*	NR1I2
#INFO:	BIOGRID INTERACTION:	POU1F1*	CEBPD
#INFO:	BIOGRID INTERACTION:	POU1F1*	PPARG*
#INFO:	BIOGRID INTERACTION:	POU1F1*	POU5F1*
#INFO:	BIOGRID INTERACTION:	POU1F1*	JUN
#INFO:	BIOGRID INTERACTION:	POU1F1*	MED1
#INFO:	BIOGRID INTERACTION:	POU1F1*	VDR
#INFO:	BIOGRID INTERACTION:	POU1F1*	CREBBP
#INFO:	BIOGRID INTERACTION:	POU1F1*	NR1I3
#INFO:	BIOGRID INTERACTION:	POU1F1*	NR3C1
#INFO:	BIOGRID INTERACTION:	POU1F1*	PPARA
#INFO:	BIOGRID INTERACTION:	CFTR*	STUB1
#INFO:	BIOGRID INTERACTION:	CFTR*	GRN
#INFO:	BIOGRID INTERACTION:	CFTR*	SEPT9
#INFO:	BIOGRID INTERACTION:	CFTR*	DNAJB1
#INFO:	BIOGRID INTERACTION:	CFTR*	PPP2R1B
#INFO:	BIOGRID INTERACTION:	CFTR*	EMD
#INFO:	BIOGRID INTERACTION:	CFTR*	TIAM1
#INFO:	BIOGRID INTERACTION:	CFTR*	EPCAM
#INFO:	BIOGRID INTERACTION:	CFTR*	ATP2A1
#INFO:	BIOGRID INTERACTION:	CFTR*	VCP
#INFO:	BIOGRID INTERACTION:	CFTR*	TRIP12
#INFO:	BIOGRID INTERACTION:	CFTR*	SLC4A7
#INFO:	BIOGRID INTERACTION:	CFTR*	COMMD1
#INFO:	BIOGRID INTERACTION:	CFTR*	HSP90AB1
#INFO:	BIOGRID INTERACTION:	CFTR*	HSPA1A
#INFO:	BIOGRID INTERACTION:	CFTR*	PSAP*
#INFO:	BIOGRID INTERACTION:	CFTR*	MED12
#INFO:	BIOGRID INTERACTION:	CFTR*	CSTB*
#INFO:	BIOGRID INTERACTION:	CFTR*	EZR
#INFO:	BIOGRID INTERACTION:	CFTR*	APC*
#INFO:	BIOGRID INTERACTION:	CFTR*	CFTR*
#INFO:	BIOGRID INTERACTION:	CFTR*	PRKACA*
#INFO:	BIOGRID INTERACTION:	CFTR*	PSMC4
#INFO:	BIOGRID INTERACTION:	CFTR*	HDAC6
#INFO:	BIOGRID INTERACTION:	CFTR*	HSPA8
#INFO:	BIOGRID INTERACTION:	CFTR*	PKD1*
#INFO:	BIOGRID INTERACTION:	CFTR*	SQSTM1*
#INFO:	BIOGRID INTERACTION:	CFTR*	PPIB
#INFO:	BIOGRID INTERACTION:	CFTR*	CDH1
#INFO:	BIOGRID INTERACTION:	UPF1*	SUZ12*
#INFO:	BIOGRID INTERACTION:	UPF1*	ATR
#INFO:	BIOGRID INTERACTION:	UPF1*	EIF4A3
#INFO:	BIOGRID INTERACTION:	UPF1*	STAU1*
#INFO:	BIOGRID INTERACTION:	UPF1*	POU5F1*
#INFO:	BIOGRID INTERACTION:	UPF1*	EZH2
#INFO:	BIOGRID INTERACTION:	UPF1*	BMI1*
#INFO:	BIOGRID INTERACTION:	UPF1*	HIRA
#INFO:	BIOGRID INTERACTION:	UPF1*	DCTN1
#INFO:	BIOGRID INTERACTION:	UPF1*	TARDBP
#INFO:	BIOGRID INTERACTION:	UPF1*	HNRNPA1
#INFO:	BIOGRID INTERACTION:	UPF1*	SIRT7*
#INFO:	BIOGRID INTERACTION:	UPF1*	SYNCRIP*
#INFO:	BIOGRID INTERACTION:	UPF1*	EWSR1
#INFO:	BIOGRID INTERACTION:	UPF1*	RNF2
#INFO:	BIOGRID INTERACTION:	UPF1*	LIN28A
#INFO:	BIOGRID INTERACTION:	UPF1*	ESR1*
#INFO:	BIOGRID INTERACTION:	UPF1*	SMARCA4
#INFO:	BIOGRID INTERACTION:	JAG1*	NOTCH1*
#INFO:	BIOGRID INTERACTION:	JAG1*	NOTCH3
#INFO:	BIOGRID INTERACTION:	JAG1*	NOTCH2
#INFO:	BIOGRID INTERACTION:	KMT2A*	RNF2
#INFO:	BIOGRID INTERACTION:	KMT2A*	EWSR1
#INFO:	BIOGRID INTERACTION:	KMT2A*	RUNX1*
#INFO:	BIOGRID INTERACTION:	KMT2A*	TAF1
#INFO:	BIOGRID INTERACTION:	KMT2A*	DYNLT1
#INFO:	BIOGRID INTERACTION:	KMT2A*	CREBBP
#INFO:	BIOGRID INTERACTION:	KMT2A*	HDAC1
#INFO:	BIOGRID INTERACTION:	KMT2A*	E2F6
#INFO:	BIOGRID INTERACTION:	KMT2A*	CTNNB1*
#INFO:	BIOGRID INTERACTION:	KMT2A*	MBD3
#INFO:	BIOGRID INTERACTION:	KMT2A*	ASH2L
#INFO:	BIOGRID INTERACTION:	KMT2A*	CBFB
#INFO:	BIOGRID INTERACTION:	KMT2A*	E2F4*
#INFO:	BIOGRID INTERACTION:	KMT2A*	DOT1L
#INFO:	BIOGRID INTERACTION:	KMT2A*	MYB*
#INFO:	BIOGRID INTERACTION:	KMT2A*	SIRT7*
#INFO:	BIOGRID INTERACTION:	KMT2A*	SMARCC2
#INFO:	BIOGRID INTERACTION:	KMT2A*	KMT2A*
#INFO:	BIOGRID INTERACTION:	KMT2A*	H3F3A
#INFO:	BIOGRID INTERACTION:	KMT2A*	SIN3A
#INFO:	BIOGRID INTERACTION:	KMT2A*	BMI1*
#INFO:	BIOGRID INTERACTION:	KMT2A*	PSIP1*
#INFO:	BIOGRID INTERACTION:	KMT2A*	TP53*
#INFO:	BIOGRID INTERACTION:	KMT2A*	HDAC2*
#INFO:	BIOGRID INTERACTION:	KMT2A*	CDK9
#INFO:	BIOGRID INTERACTION:	KMT2A*	E2F2
#INFO:	BIOGRID INTERACTION:	KMT2A*	CDC73
#INFO:	BIOGRID INTERACTION:	CTNNB1*	LEF1
#INFO:	BIOGRID INTERACTION:	CTNNB1*	SMAD3
#INFO:	BIOGRID INTERACTION:	CTNNB1*	ATF2
#INFO:	BIOGRID INTERACTION:	CTNNB1*	CREB1
#INFO:	BIOGRID INTERACTION:	CTNNB1*	PTPN1
#INFO:	BIOGRID INTERACTION:	CTNNB1*	TGFBR2
#INFO:	BIOGRID INTERACTION:	CTNNB1*	PLK1
#INFO:	BIOGRID INTERACTION:	CTNNB1*	BCL6
#INFO:	BIOGRID INTERACTION:	CTNNB1*	RXRA
#INFO:	BIOGRID INTERACTION:	CTNNB1*	CAV1
#INFO:	BIOGRID INTERACTION:	CTNNB1*	BCL3
#INFO:	BIOGRID INTERACTION:	CTNNB1*	IKBKB
#INFO:	BIOGRID INTERACTION:	CTNNB1*	ABL1
#INFO:	BIOGRID INTERACTION:	CTNNB1*	SP1
#INFO:	BIOGRID INTERACTION:	CTNNB1*	AURKA
#INFO:	BIOGRID INTERACTION:	CTNNB1*	PARK2*
#INFO:	BIOGRID INTERACTION:	CTNNB1*	SMARCA4
#INFO:	BIOGRID INTERACTION:	CTNNB1*	WHSC1
#INFO:	BIOGRID INTERACTION:	CTNNB1*	HSPA8
#INFO:	BIOGRID INTERACTION:	CTNNB1*	RBMX
#INFO:	BIOGRID INTERACTION:	CTNNB1*	PTEN*
#INFO:	BIOGRID INTERACTION:	CTNNB1*	EPAS1
#INFO:	BIOGRID INTERACTION:	CTNNB1*	EZR
#INFO:	BIOGRID INTERACTION:	CTNNB1*	PITX2
#INFO:	BIOGRID INTERACTION:	CTNNB1*	HDAC6
#INFO:	BIOGRID INTERACTION:	CTNNB1*	CDH11
#INFO:	BIOGRID INTERACTION:	CTNNB1*	KLF5
#INFO:	BIOGRID INTERACTION:	CTNNB1*	TADA3
#INFO:	BIOGRID INTERACTION:	CTNNB1*	FHL2
#INFO:	BIOGRID INTERACTION:	CTNNB1*	ELAVL1
#INFO:	BIOGRID INTERACTION:	CTNNB1*	KMT2D
#INFO:	BIOGRID INTERACTION:	CTNNB1*	SMARCA5
#INFO:	BIOGRID INTERACTION:	CTNNB1*	DDB1
#INFO:	BIOGRID INTERACTION:	CTNNB1*	EP300
#INFO:	BIOGRID INTERACTION:	CTNNB1*	AMER1*
#INFO:	BIOGRID INTERACTION:	CTNNB1*	PTGS2
#INFO:	BIOGRID INTERACTION:	CTNNB1*	YWHAZ
#INFO:	BIOGRID INTERACTION:	CTNNB1*	FOXO3
#INFO:	BIOGRID INTERACTION:	CTNNB1*	CDC73
#INFO:	BIOGRID INTERACTION:	CTNNB1*	AR
#INFO:	BIOGRID INTERACTION:	CTNNB1*	HIF1A
#INFO:	BIOGRID INTERACTION:	CTNNB1*	POU5F1*
#INFO:	BIOGRID INTERACTION:	CTNNB1*	HTT*
#INFO:	BIOGRID INTERACTION:	CTNNB1*	PRKCA
#INFO:	BIOGRID INTERACTION:	CTNNB1*	EZH2
#INFO:	BIOGRID INTERACTION:	CTNNB1*	AHR
#INFO:	BIOGRID INTERACTION:	CTNNB1*	SATB1
#INFO:	BIOGRID INTERACTION:	CTNNB1*	TRIM33
#INFO:	BIOGRID INTERACTION:	CTNNB1*	TCF4
#INFO:	BIOGRID INTERACTION:	CTNNB1*	CITED1
#INFO:	BIOGRID INTERACTION:	CTNNB1*	HNRNPA1
#INFO:	BIOGRID INTERACTION:	CTNNB1*	GLIS2
#INFO:	BIOGRID INTERACTION:	CTNNB1*	HSP90AB1
#INFO:	BIOGRID INTERACTION:	CTNNB1*	RNF14
#INFO:	BIOGRID INTERACTION:	CTNNB1*	SMAD4
#INFO:	BIOGRID INTERACTION:	CTNNB1*	ILK
#INFO:	BIOGRID INTERACTION:	CTNNB1*	PIN1
#INFO:	BIOGRID INTERACTION:	CTNNB1*	SOX2*
#INFO:	BIOGRID INTERACTION:	CTNNB1*	HDAC1
#INFO:	BIOGRID INTERACTION:	CTNNB1*	EMD
#INFO:	BIOGRID INTERACTION:	CTNNB1*	ASH2L
#INFO:	BIOGRID INTERACTION:	CTNNB1*	EP400
#INFO:	BIOGRID INTERACTION:	CTNNB1*	MSN
#INFO:	BIOGRID INTERACTION:	CTNNB1*	CDH1
#INFO:	BIOGRID INTERACTION:	CTNNB1*	PML
#INFO:	BIOGRID INTERACTION:	CTNNB1*	MUC1
#INFO:	BIOGRID INTERACTION:	CTNNB1*	DDX1
#INFO:	BIOGRID INTERACTION:	CTNNB1*	CREBBP
#INFO:	BIOGRID INTERACTION:	FAM60A*	HDAC1
#INFO:	BIOGRID INTERACTION:	FAM60A*	NANOG
#INFO:	BIOGRID INTERACTION:	FAM60A*	POU5F1*
#INFO:	BIOGRID INTERACTION:	FAM60A*	RNF2
#INFO:	BIOGRID INTERACTION:	FAM60A*	ELAVL1
#INFO:	BIOGRID INTERACTION:	SQSTM1*	TGM2
#INFO:	BIOGRID INTERACTION:	SQSTM1*	BCL2
#INFO:	BIOGRID INTERACTION:	SQSTM1*	HDAC6
#INFO:	BIOGRID INTERACTION:	SQSTM1*	IRF8
#INFO:	BIOGRID INTERACTION:	SQSTM1*	PML
#INFO:	BIOGRID INTERACTION:	SQSTM1*	SNCA
#INFO:	BIOGRID INTERACTION:	SQSTM1*	SQSTM1*
#INFO:	BIOGRID INTERACTION:	SQSTM1*	EPAS1
#INFO:	BIOGRID INTERACTION:	SQSTM1*	TBK1*
#INFO:	BIOGRID INTERACTION:	SQSTM1*	INSR*
#INFO:	BIOGRID INTERACTION:	SQSTM1*	CHMP2B
#INFO:	BIOGRID INTERACTION:	SQSTM1*	MAPK14
#INFO:	BIOGRID INTERACTION:	SQSTM1*	NPM1
#INFO:	BIOGRID INTERACTION:	SQSTM1*	TARDBP
#INFO:	BIOGRID INTERACTION:	SQSTM1*	RARA
#INFO:	BIOGRID INTERACTION:	SQSTM1*	NBR1
#INFO:	BIOGRID INTERACTION:	SQSTM1*	RPTOR
#INFO:	BIOGRID INTERACTION:	SQSTM1*	PRKCZ
#INFO:	BIOGRID INTERACTION:	SQSTM1*	MYD88
#INFO:	BIOGRID INTERACTION:	SQSTM1*	OPTN
#INFO:	BIOGRID INTERACTION:	SQSTM1*	IKBKG
#INFO:	BIOGRID INTERACTION:	SQSTM1*	NFE2L2
#INFO:	BIOGRID INTERACTION:	SQSTM1*	PYCARD
#INFO:	BIOGRID INTERACTION:	SQSTM1*	HTT*
#INFO:	BIOGRID INTERACTION:	SQSTM1*	TRIM21
#INFO:	BIOGRID INTERACTION:	SQSTM1*	CDK9
#INFO:	BIOGRID INTERACTION:	SQSTM1*	SMAD3
#INFO:	BIOGRID INTERACTION:	SQSTM1*	HIF1A
#INFO:	BIOGRID INTERACTION:	SQSTM1*	EGLN3
#INFO:	BIOGRID INTERACTION:	SQSTM1*	NTRK3
#INFO:	BIOGRID INTERACTION:	SQSTM1*	YWHAZ
#INFO:	BIOGRID INTERACTION:	SQSTM1*	FLNB
#INFO:	BIOGRID INTERACTION:	SQSTM1*	PARK2*
#INFO:	BIOGRID INTERACTION:	SQSTM1*	ULK1
#INFO:	BIOGRID INTERACTION:	SQSTM1*	NOD2
#INFO:	BIOGRID INTERACTION:	SQSTM1*	STUB1
#INFO:	BIOGRID INTERACTION:	SQSTM1*	CD44
#INFO:	BIOGRID INTERACTION:	SQSTM1*	DIP2B
#INFO:	BIOGRID INTERACTION:	SQSTM1*	BPTF
#INFO:	BIOGRID INTERACTION:	SQSTM1*	KEAP1
#INFO:	BIOGRID INTERACTION:	SQSTM1*	LLGL1
#INFO:	BIOGRID INTERACTION:	SQSTM1*	CAV1
#INFO:	BIOGRID INTERACTION:	SQSTM1*	TRAF6
#INFO:	BIOGRID INTERACTION:	DMD*	AHNAK
#INFO:	BIOGRID INTERACTION:	DMD*	ARRB1
#INFO:	BIOGRID INTERACTION:	DMD*	PTRF
#INFO:	BIOGRID INTERACTION:	DMD*	CTNNAL1
#INFO:	BIOGRID INTERACTION:	DMD*	HAUS1
#INFO:	BIOGRID INTERACTION:	SIRT1*	IRS1
#INFO:	BIOGRID INTERACTION:	SIRT1*	JUN
#INFO:	BIOGRID INTERACTION:	SIRT1*	PML
#INFO:	BIOGRID INTERACTION:	SIRT1*	JUND
#INFO:	BIOGRID INTERACTION:	SIRT1*	DNMT3B
#INFO:	BIOGRID INTERACTION:	SIRT1*	SIRT1*
#INFO:	BIOGRID INTERACTION:	SIRT1*	ZBTB38
#INFO:	BIOGRID INTERACTION:	SIRT1*	SUZ12*
#INFO:	BIOGRID INTERACTION:	SIRT1*	PPARA
#INFO:	BIOGRID INTERACTION:	SIRT1*	MYOD1
#INFO:	BIOGRID INTERACTION:	SIRT1*	DNMT1
#INFO:	BIOGRID INTERACTION:	SIRT1*	ESRRA
#INFO:	BIOGRID INTERACTION:	SIRT1*	EWSR1
#INFO:	BIOGRID INTERACTION:	SIRT1*	NOS3
#INFO:	BIOGRID INTERACTION:	SIRT1*	HNF4A*
#INFO:	BIOGRID INTERACTION:	SIRT1*	CLOCK
#INFO:	BIOGRID INTERACTION:	SIRT1*	MYCN*
#INFO:	BIOGRID INTERACTION:	SIRT1*	EED
#INFO:	BIOGRID INTERACTION:	SIRT1*	ARNTL
#INFO:	BIOGRID INTERACTION:	SIRT1*	RPTOR
#INFO:	BIOGRID INTERACTION:	SIRT1*	TSC2
#INFO:	BIOGRID INTERACTION:	SIRT1*	CCAR2
#INFO:	BIOGRID INTERACTION:	SIRT1*	MAPK8*
#INFO:	BIOGRID INTERACTION:	SIRT1*	RICTOR
#INFO:	BIOGRID INTERACTION:	SIRT1*	EZH2
#INFO:	BIOGRID INTERACTION:	SIRT1*	SATB1
#INFO:	BIOGRID INTERACTION:	SIRT1*	ARHGAP29
#INFO:	BIOGRID INTERACTION:	SIRT1*	YBX1
#INFO:	BIOGRID INTERACTION:	SIRT1*	AKT1*
#INFO:	BIOGRID INTERACTION:	SIRT1*	FOXO3
#INFO:	BIOGRID INTERACTION:	SIRT1*	VHL*
#INFO:	BIOGRID INTERACTION:	SIRT1*	AR
#INFO:	BIOGRID INTERACTION:	SIRT1*	ZBTB7A
#INFO:	BIOGRID INTERACTION:	SIRT1*	NR0B2
#INFO:	BIOGRID INTERACTION:	SIRT1*	STAT3*
#INFO:	BIOGRID INTERACTION:	SIRT1*	KAT5
#INFO:	BIOGRID INTERACTION:	SIRT1*	GAPDH*
#INFO:	BIOGRID INTERACTION:	SIRT1*	IRS2*
#INFO:	BIOGRID INTERACTION:	SIRT1*	HSF1
#INFO:	BIOGRID INTERACTION:	SIRT1*	JAK1
#INFO:	BIOGRID INTERACTION:	SIRT1*	VDR
#INFO:	BIOGRID INTERACTION:	SIRT1*	E2F1*
#INFO:	BIOGRID INTERACTION:	SIRT1*	HES1
#INFO:	BIOGRID INTERACTION:	SIRT1*	HSPA9
#INFO:	BIOGRID INTERACTION:	SIRT1*	EPAS1
#INFO:	BIOGRID INTERACTION:	SIRT1*	ELAVL1
#INFO:	BIOGRID INTERACTION:	SIRT1*	CHEK2
#INFO:	BIOGRID INTERACTION:	SIRT1*	EP300
#INFO:	BIOGRID INTERACTION:	SIRT1*	DOT1L
#INFO:	BIOGRID INTERACTION:	SIRT1*	HIST1H2BC
#INFO:	BIOGRID INTERACTION:	SIRT1*	RAP1A
#INFO:	BIOGRID INTERACTION:	SIRT1*	FOXO1
#INFO:	BIOGRID INTERACTION:	SIRT1*	NPM1
#INFO:	BIOGRID INTERACTION:	SIRT1*	RARA
#INFO:	BIOGRID INTERACTION:	SIRT1*	CAP1
#INFO:	BIOGRID INTERACTION:	SIRT1*	FOXP3
#INFO:	BIOGRID INTERACTION:	SIRT1*	BCL11A
#INFO:	BIOGRID INTERACTION:	SIRT1*	THOC5
#INFO:	BIOGRID INTERACTION:	SIRT1*	TRIM28
#INFO:	BIOGRID INTERACTION:	SIRT1*	USP22
#INFO:	BIOGRID INTERACTION:	SIRT1*	CREB1
#INFO:	BIOGRID INTERACTION:	SIRT1*	FBXO7
#INFO:	BIOGRID INTERACTION:	SIRT1*	TP53*
#INFO:	BIOGRID INTERACTION:	SIRT1*	STK11*
#INFO:	BIOGRID INTERACTION:	SIRT1*	CHCHD2
#INFO:	BIOGRID INTERACTION:	SIRT1*	HDAC2*
#INFO:	BIOGRID INTERACTION:	SIRT1*	ING2
#INFO:	BIOGRID INTERACTION:	SIRT1*	BRD4
#INFO:	BIOGRID INTERACTION:	SIRT1*	RELA*
#INFO:	BIOGRID INTERACTION:	SIRT1*	CTNNB1*
#INFO:	BIOGRID INTERACTION:	SIRT1*	HEY2
#INFO:	BIOGRID INTERACTION:	SIRT1*	PPARGC1A*
#INFO:	BIOGRID INTERACTION:	SIRT1*	RB1*
#INFO:	BIOGRID INTERACTION:	SIRT1*	HNF1A
#INFO:	BIOGRID INTERACTION:	SIRT1*	ING1*
#INFO:	BIOGRID INTERACTION:	TFRC*	RNF2
#INFO:	BIOGRID INTERACTION:	TFRC*	ESR1*
#INFO:	BIOGRID INTERACTION:	TFRC*	PARK2*
#INFO:	BIOGRID INTERACTION:	TFRC*	BST2
#INFO:	BIOGRID INTERACTION:	TFRC*	OPTN
#INFO:	BIOGRID INTERACTION:	TFRC*	TFRC*
#INFO:	BIOGRID INTERACTION:	TFRC*	CAV1
#INFO:	BIOGRID INTERACTION:	TFRC*	TP53*
#INFO:	BIOGRID INTERACTION:	TFRC*	ZFP36
#INFO:	BIOGRID INTERACTION:	TFRC*	EGFR*
#INFO:	BIOGRID INTERACTION:	TFRC*	ESRRB
#INFO:	BIOGRID INTERACTION:	TFRC*	ADRB2
#INFO:	BIOGRID INTERACTION:	TFRC*	ATF2
#INFO:	BIOGRID INTERACTION:	TFRC*	ERBB2*
#INFO:	BIOGRID INTERACTION:	TFRC*	PDGFRA
#INFO:	BIOGRID INTERACTION:	POU5F1*	CCAR2
#INFO:	BIOGRID INTERACTION:	POU5F1*	TSC2
#INFO:	BIOGRID INTERACTION:	POU5F1*	PURA
#INFO:	BIOGRID INTERACTION:	POU5F1*	UBR5
#INFO:	BIOGRID INTERACTION:	POU5F1*	TP53BP1
#INFO:	BIOGRID INTERACTION:	POU5F1*	EHMT2
#INFO:	BIOGRID INTERACTION:	POU5F1*	NOP58
#INFO:	BIOGRID INTERACTION:	POU5F1*	HMGA2
#INFO:	BIOGRID INTERACTION:	POU5F1*	DDB1
#INFO:	BIOGRID INTERACTION:	POU5F1*	HSPA8
#INFO:	BIOGRID INTERACTION:	POU5F1*	DCAF1
#INFO:	BIOGRID INTERACTION:	POU5F1*	FABP5
#INFO:	BIOGRID INTERACTION:	POU5F1*	LSM14B
#INFO:	BIOGRID INTERACTION:	POU5F1*	PPIB
#INFO:	BIOGRID INTERACTION:	POU5F1*	NT5DC2
#INFO:	BIOGRID INTERACTION:	POU5F1*	SIN3A
#INFO:	BIOGRID INTERACTION:	POU5F1*	SRP14
#INFO:	BIOGRID INTERACTION:	POU5F1*	FOXD3
#INFO:	BIOGRID INTERACTION:	POU5F1*	HSPA9
#INFO:	BIOGRID INTERACTION:	POU5F1*	MAP7D1
#INFO:	BIOGRID INTERACTION:	POU5F1*	SMARCC2
#INFO:	BIOGRID INTERACTION:	POU5F1*	SALL4
#INFO:	BIOGRID INTERACTION:	POU5F1*	BPTF
#INFO:	BIOGRID INTERACTION:	POU5F1*	SNRPA1
#INFO:	BIOGRID INTERACTION:	POU5F1*	RNF2
#INFO:	BIOGRID INTERACTION:	POU5F1*	MBD3
#INFO:	BIOGRID INTERACTION:	POU5F1*	TIA1
#INFO:	BIOGRID INTERACTION:	POU5F1*	EP400
#INFO:	BIOGRID INTERACTION:	POU5F1*	PBRM1
#INFO:	BIOGRID INTERACTION:	POU5F1*	AGR2
#INFO:	BIOGRID INTERACTION:	POU5F1*	SMC3
#INFO:	BIOGRID INTERACTION:	POU5F1*	EIF3D
#INFO:	BIOGRID INTERACTION:	POU5F1*	CBX2
#INFO:	BIOGRID INTERACTION:	POU5F1*	ETS2
#INFO:	BIOGRID INTERACTION:	POU5F1*	ATR
#INFO:	BIOGRID INTERACTION:	POU5F1*	YBX1
#INFO:	BIOGRID INTERACTION:	POU5F1*	RAB13
#INFO:	BIOGRID INTERACTION:	POU5F1*	ABCF1
#INFO:	BIOGRID INTERACTION:	POU5F1*	KDM2B
#INFO:	BIOGRID INTERACTION:	POU5F1*	HMGB1
#INFO:	BIOGRID INTERACTION:	POU5F1*	FANCD2
#INFO:	BIOGRID INTERACTION:	POU5F1*	OTX2
#INFO:	BIOGRID INTERACTION:	POU5F1*	SETDB1
#INFO:	BIOGRID INTERACTION:	POU5F1*	SCML2
#INFO:	BIOGRID INTERACTION:	POU5F1*	POU5F1*
#INFO:	BIOGRID INTERACTION:	POU5F1*	MNAT1
#INFO:	BIOGRID INTERACTION:	POU5F1*	TRIP13
#INFO:	BIOGRID INTERACTION:	POU5F1*	ACTG1
#INFO:	BIOGRID INTERACTION:	POU5F1*	EZH2
#INFO:	BIOGRID INTERACTION:	POU5F1*	TCF4
#INFO:	BIOGRID INTERACTION:	POU5F1*	KRT1
#INFO:	BIOGRID INTERACTION:	POU5F1*	TRIM28
#INFO:	BIOGRID INTERACTION:	PPT1*	VCP
#INFO:	BIOGRID INTERACTION:	PPT1*	CRMP1
#INFO:	BIOGRID INTERACTION:	PPT1*	DBH
#INFO:	BIOGRID INTERACTION:	PPT1*	ATP1A1
#INFO:	BIOGRID INTERACTION:	PPT1*	MYC*
#INFO:	BIOGRID INTERACTION:	PPT1*	VDAC2
#INFO:	BIOGRID INTERACTION:	JAK2*	TRAF6
#INFO:	BIOGRID INTERACTION:	JAK2*	CTLA4*
#INFO:	BIOGRID INTERACTION:	JAK2*	STAT3*
#INFO:	BIOGRID INTERACTION:	JAK2*	PTPN1
#INFO:	BIOGRID INTERACTION:	JAK2*	PRMT5
#INFO:	BIOGRID INTERACTION:	JAK2*	ERBB2*
#INFO:	BIOGRID INTERACTION:	JAK2*	CXCR4
#INFO:	BIOGRID INTERACTION:	JAK2*	HSP90AB1
#INFO:	BIOGRID INTERACTION:	JAK2*	CDKN1B
#INFO:	BIOGRID INTERACTION:	JAK2*	INSR*
#INFO:	BIOGRID INTERACTION:	JAK2*	JAK2*
#INFO:	BIOGRID INTERACTION:	JAK2*	EMD
#INFO:	BIOGRID INTERACTION:	JAK2*	PPP2R1B
#INFO:	BIOGRID INTERACTION:	JAK2*	STAT1
#INFO:	BIOGRID INTERACTION:	JAK2*	SOCS3*
#INFO:	BIOGRID INTERACTION:	JAK2*	KIT
#INFO:	BIOGRID INTERACTION:	JAK2*	RBMX
#INFO:	BIOGRID INTERACTION:	JAK2*	HSPA8
#INFO:	BIOGRID INTERACTION:	JAK2*	VHL*
#INFO:	BIOGRID INTERACTION:	JAK2*	EGFR*
#INFO:	BIOGRID INTERACTION:	JAK2*	GHR*
#INFO:	BIOGRID INTERACTION:	JAK2*	SRC*
#INFO:	BIOGRID INTERACTION:	JAK2*	RAF1*
#INFO:	BIOGRID INTERACTION:	JAK2*	HES1
#INFO:	BIOGRID INTERACTION:	JAK2*	IRS1
#INFO:	BIOGRID INTERACTION:	JAK2*	ALK*
#INFO:	BIOGRID INTERACTION:	JAK2*	IKBKG
#INFO:	BIOGRID INTERACTION:	JAK2*	GTF2I
#INFO:	BIOGRID INTERACTION:	JAK2*	EZH2
#INFO:	BIOGRID INTERACTION:	TFAM*	SUZ12*
#INFO:	BIOGRID INTERACTION:	TFAM*	EED
#INFO:	BIOGRID INTERACTION:	TFAM*	MYC*
#INFO:	BIOGRID INTERACTION:	TFAM*	ELAVL1
#INFO:	BIOGRID INTERACTION:	GPLD1*	VHL*
#INFO:	BIOGRID INTERACTION:	GPLD1*	HIF1A
#INFO:	BIOGRID INTERACTION:	GADD45A*	AURKA
#INFO:	BIOGRID INTERACTION:	GADD45A*	DNMT1
#INFO:	BIOGRID INTERACTION:	GADD45A*	DCTN2
#INFO:	BIOGRID INTERACTION:	GADD45A*	PCNA
#INFO:	BIOGRID INTERACTION:	GADD45A*	GADD45A*
#INFO:	BIOGRID INTERACTION:	GADD45A*	VIM
#INFO:	BIOGRID INTERACTION:	GADD45A*	CDKN1A
#INFO:	BIOGRID INTERACTION:	GADD45A*	SYNE4
#INFO:	BIOGRID INTERACTION:	GADD45A*	RARA
#INFO:	BIOGRID INTERACTION:	GADD45A*	TP53*
#INFO:	BIOGRID INTERACTION:	GADD45A*	HNRNPA1
#INFO:	BIOGRID INTERACTION:	GADD45A*	STAT3*
#INFO:	BIOGRID INTERACTION:	GADD45A*	RXRA
#INFO:	BIOGRID INTERACTION:	TSC1*	ATXN1
#INFO:	BIOGRID INTERACTION:	TSC1*	HSH2D
#INFO:	BIOGRID INTERACTION:	TSC1*	EZR
#INFO:	BIOGRID INTERACTION:	TSC1*	TSC1*
#INFO:	BIOGRID INTERACTION:	TSC1*	CDKN1B
#INFO:	BIOGRID INTERACTION:	TSC1*	PRMT6
#INFO:	BIOGRID INTERACTION:	TSC1*	YWHAE
#INFO:	BIOGRID INTERACTION:	TSC1*	APPL2
#INFO:	BIOGRID INTERACTION:	TSC1*	IKBKB
#INFO:	BIOGRID INTERACTION:	TSC1*	MAPK14
#INFO:	BIOGRID INTERACTION:	TSC1*	PLK1
#INFO:	BIOGRID INTERACTION:	TSC1*	MSN
#INFO:	BIOGRID INTERACTION:	TSC1*	YWHAZ
#INFO:	BIOGRID INTERACTION:	TSC1*	TSC2
#INFO:	BIOGRID INTERACTION:	TCF12*	TWIST2
#INFO:	BIOGRID INTERACTION:	TCF12*	NOTCH1*
#INFO:	BIOGRID INTERACTION:	TCF12*	TCF3
#INFO:	BIOGRID INTERACTION:	TCF12*	SMAD3
#INFO:	BIOGRID INTERACTION:	TCF12*	NEUROD1
#INFO:	BIOGRID INTERACTION:	TCF12*	TAL1
#INFO:	BIOGRID INTERACTION:	TCF12*	ELAVL1
#INFO:	BIOGRID INTERACTION:	TCF12*	TCF12*
#INFO:	BIOGRID INTERACTION:	TCF12*	SOX2*
#INFO:	BIOGRID INTERACTION:	TCF12*	CREBBP
#INFO:	BIOGRID INTERACTION:	TCF12*	RUNX1*
#INFO:	BIOGRID INTERACTION:	TCF12*	TRIM33
#INFO:	BIOGRID INTERACTION:	TCF12*	EP300
#INFO:	BIOGRID INTERACTION:	TCF12*	TCF4
#INFO:	BIOGRID INTERACTION:	FMR1*	STUB1
#INFO:	BIOGRID INTERACTION:	FMR1*	SNCA
#INFO:	BIOGRID INTERACTION:	FMR1*	SUZ12*
#INFO:	BIOGRID INTERACTION:	FMR1*	FMR1*
#INFO:	BIOGRID INTERACTION:	FMR1*	CYFIP1
#INFO:	BIOGRID INTERACTION:	FMR1*	SIRT7*
#INFO:	BIOGRID INTERACTION:	FMR1*	EIF4A3
#INFO:	BIOGRID INTERACTION:	FMR1*	THOC1
#INFO:	BIOGRID INTERACTION:	FMR1*	STAU1*
#INFO:	BIOGRID INTERACTION:	FMR1*	TBK1*
#INFO:	BIOGRID INTERACTION:	MYC*	MYO9B
#INFO:	BIOGRID INTERACTION:	MYC*	HSPA1A
#INFO:	BIOGRID INTERACTION:	MYC*	IGF2BP3
#INFO:	BIOGRID INTERACTION:	MYC*	APP*
#INFO:	BIOGRID INTERACTION:	MYC*	PTRF
#INFO:	BIOGRID INTERACTION:	MYC*	ACTC1
#INFO:	BIOGRID INTERACTION:	MYC*	PLK1
#INFO:	BIOGRID INTERACTION:	MYC*	RB1*
#INFO:	BIOGRID INTERACTION:	MYC*	SMARCA4
#INFO:	BIOGRID INTERACTION:	MYC*	SP1
#INFO:	BIOGRID INTERACTION:	MYC*	RBM15
#INFO:	BIOGRID INTERACTION:	MYC*	FANCD2
#INFO:	BIOGRID INTERACTION:	MYC*	RELA*
#INFO:	BIOGRID INTERACTION:	MYC*	SMAD3
#INFO:	BIOGRID INTERACTION:	MYC*	CDK8
#INFO:	BIOGRID INTERACTION:	MYC*	CDK9
#INFO:	BIOGRID INTERACTION:	MYC*	HDAC2*
#INFO:	BIOGRID INTERACTION:	MYC*	TP53*
#INFO:	BIOGRID INTERACTION:	MYC*	MYC*
#INFO:	BIOGRID INTERACTION:	MYC*	TRIM28
#INFO:	BIOGRID INTERACTION:	MYC*	USP22
#INFO:	BIOGRID INTERACTION:	MYC*	PSMC4
#INFO:	BIOGRID INTERACTION:	MYC*	NOTCH3
#INFO:	BIOGRID INTERACTION:	MYC*	MED1
#INFO:	BIOGRID INTERACTION:	MYC*	NFE2L2
#INFO:	BIOGRID INTERACTION:	MYC*	XRCC5
#INFO:	BIOGRID INTERACTION:	MYC*	FHL2
#INFO:	BIOGRID INTERACTION:	MYC*	RBL1
#INFO:	BIOGRID INTERACTION:	MYC*	NFYB
#INFO:	BIOGRID INTERACTION:	MYC*	EP300
#INFO:	BIOGRID INTERACTION:	MYC*	DDB1
#INFO:	BIOGRID INTERACTION:	MYC*	HIST1H2BL
#INFO:	BIOGRID INTERACTION:	MYC*	CHCHD3
#INFO:	BIOGRID INTERACTION:	MYC*	LMNA*
#INFO:	BIOGRID INTERACTION:	MYC*	SMARCA5
#INFO:	BIOGRID INTERACTION:	MYC*	RUNX1*
#INFO:	BIOGRID INTERACTION:	MYC*	TCF12*
#INFO:	BIOGRID INTERACTION:	MYC*	ELAVL1
#INFO:	BIOGRID INTERACTION:	MYC*	MAPK3
#INFO:	BIOGRID INTERACTION:	MYC*	CYR61
#INFO:	BIOGRID INTERACTION:	MYC*	GTF2I
#INFO:	BIOGRID INTERACTION:	MYC*	PRKCDBP*
#INFO:	BIOGRID INTERACTION:	MYC*	BCL2
#INFO:	BIOGRID INTERACTION:	MYC*	YWHAE
#INFO:	BIOGRID INTERACTION:	MYC*	TFAP2C
#INFO:	BIOGRID INTERACTION:	MYC*	IRS4
#INFO:	BIOGRID INTERACTION:	MYC*	VDR
#INFO:	BIOGRID INTERACTION:	MYC*	ACTL6A
#INFO:	BIOGRID INTERACTION:	MYC*	KAT5
#INFO:	BIOGRID INTERACTION:	MYC*	CBFB
#INFO:	BIOGRID INTERACTION:	MYC*	TTC5
#INFO:	BIOGRID INTERACTION:	MYC*	ADNP
#INFO:	BIOGRID INTERACTION:	MYC*	RNH1
#INFO:	BIOGRID INTERACTION:	MYC*	EP400
#INFO:	BIOGRID INTERACTION:	MYC*	YY1
#INFO:	BIOGRID INTERACTION:	MYC*	HDAC1
#INFO:	BIOGRID INTERACTION:	MYC*	TAF1
#INFO:	BIOGRID INTERACTION:	MYC*	PIN1
#INFO:	BIOGRID INTERACTION:	MYC*	CDKN1B
#INFO:	BIOGRID INTERACTION:	MYC*	STUB1
#INFO:	BIOGRID INTERACTION:	MYC*	FOSL1
#INFO:	BIOGRID INTERACTION:	MYC*	HIF1A
#INFO:	BIOGRID INTERACTION:	MYC*	CDC73
[truncated: 3,073 more rows]
