# Supplementary material for: Drug candidate identification based on gene expression of treated cells using tensor decomposition-based unsupervised feature extraction for large-scale data
Source: BMC Bioinformatics. 2019 Feb 4;19(Suppl 13):388. doi: 10.1186/s12859-018-2395-8 (PMC7394334; doi:10.1186/s12859-018-2395-8)
Supplement: Supplementary file 6 — A comparison with the dataset analysed by Noh and Gunawan. (XLSX 9 kb) [file 12859_2018_2395_MOESM6_ESM.xlsx]

## Sheet: Sheet1
	TF		TD	DeltaNet	SSEM	Z-score
Acacetin (14μM)	JUN		19	80	132	207
	SP1		23	27	166	12
	NFKB1		80	28	25	95
Acetylsalicylic acid (100μM)	TP53		121	39	105	238
	PPARA		-	127	112	83
	HIF1A		69	111	45	33
Clenbuterol (12.8μM)	SREBF1		17	29	62	51
	VDR		-	54	88	76
Clioquinol (13μM)	HIF1A		29	47	209	31
Deferoxamine (6μM)	HIF1A		18	35	191	26
	SP1		89	47	13	17
	RUNX2		160	152	203	215
Diethylstilbestrol (15μM)	JUN		3	165	150	48
	ESR1		241	223	98	58
	ESR2		-	-	252	251
	CREB1		111	83	87	26
	NR1I2		30	159	80	108
	ESR1		7	111	91	120
Estradiol (0.1μM)	NR1I2		30	159	108	80
	HIF1A		21	201	99	199
	RUNX2		164	208	173	35
	ESR2		96	247	-	-
Flunisolide (9.2μM)	NR3C1		139	81	124	209
Flurbiprofen (16.4μM)	TP53		27	3	115	175
Fulvestrant (1μM)	WT1		53	27	107	12
	ESR1		20	29	99	68
Geldanamycin (1μM)	HIF1A		88	61	210	177
	SREBF1		145	19	36	111
Genistein (10μM)	JUN		88	86	145	76
	HIF1A		16	114	71	168
	PPARA		190	-	146	-
	SP1		6	8	44	12
LY-294002 (10μM)	JUN		161	60	32	190
	HIF1A		12	87	207	196
Levonorgestrel (12.8μM)	PGR		198	24	64	65
	ESR1		215	150	130	193
Mexiletine (18.6μM)	AHR		157	192	70	184
Naloxone (11μM)	ESR1		131	82	105	83
Probucol (7.8μM)	YY1		94	65	81	56
	JUN		47	25	93	52
Rapamycin (0.1μM)	SREF1		24	28	143	28
	HIF1A		36	53	29	1
	SREF2		219	179	147	185
	JUN		41	54	41	44
	PPARA		-	57	152	208
Rosiglitazone (10μM)	PPARG		43	127	80	118
	KLF4		98	155	226	238
	XBP1		58	192	172	40
Troglitazone (10μM)	JUN		238	25	93	102
Valproic acid (1mM)	SREBF2		28	58	180	205
	SREBF1		34	63	24	26
		median	58	65	105	83
		average	83.7021	90.5306	113.1	106.755

## Sheet: Sheet2
	median rank	TD	DeltaNet	SSEM	Z-score
TD	58
DeltaNet	65	0.3831
SSEM	103	0.009064	0.03895
Z-score	85	0.1185	0.3612	0.3951
	The p-values were calculated by Wilcoxon rank sum test in R.
