# Supplementary material for: Drug candidate identification based on gene expression of treated cells using tensor decomposition-based unsupervised feature extraction for large-scale data
Source: BMC Bioinformatics. 2019 Feb 4;19(Suppl 13):388. doi: 10.1186/s12859-018-2395-8 (PMC7394334; doi:10.1186/s12859-018-2395-8)
Supplement: Supplementary file 7 — Conversion of prob IDs to gene symbols. (XLSX 45 kb) [file 12859_2018_2395_MOESM7_ESM.xlsx]

## Sheet: Sheet4
	There are three sheets in this SI data set
	Inferred genes	Inferred genes in Table 1
	probe id to gene	prob id to gene symbol conversion by DAVID
	predicted target	predicted target in Table 1

## Sheet: inferred genes
	A375	HA1E	A549	HCC515	HEPG2	BT20	HS578T	HT29	MCF10A	MCF7	MDAMB231	SKBR3
200060_s_at	x	x	x		x			x		x
200081_s_at	x	x	x	x	x	x	x	x	x	x	x	x
200083_at	x	x	x			x	x
200886_s_at	x	x	x	x		x	x		x	x	x
200895_s_at	x	x	x	x	x	x	x	x	x	x	x	x
200981_x_at	x	x		x	x	x		x		x	x
200989_at	x			x		x				x	x
201202_at	x	x	x	x	x	x	x	x	x	x	x	x
201266_at	x		x	x	x	x	x	x	x	x	x	x
201292_at	x	x	x	x	x	x	x	x	x	x	x	x
201471_s_at	x	x	x	x	x	x	x	x	x	x	x	x
201631_s_at	x			x	x		x				x
201693_s_at	x
201697_s_at	x		x	x				x
201841_s_at	x		x			x	x		x	x	x	x
201853_s_at	x		x				x		x			x
202016_at	x	x	x	x	x	x	x	x	x	x	x	x
202095_s_at	x		x	x	x		x	x
202180_s_at	x		x		x			x
202870_s_at	x	x	x	x	x	x	x	x	x	x	x	x
202954_at	x	x	x			x	x	x			x
202986_at	x	x	x	x	x	x	x	x	x	x	x	x
203038_at	x							x
203186_s_at	x		x					x			x	x
203201_at	x	x		x	x			x
203258_at	x
203725_at	x
204420_at	x						x				x
204825_at	x	x		x	x
205085_at	x	x		x	x	x		x		x
205963_s_at	x	x	x	x	x	x	x	x	x	x	x	x
207416_s_at	x
209083_at	x							x
210719_s_at	x
210761_s_at	x	x	x	x	x	x		x		x		x
217140_s_at	x	x	x		x				x
217398_x_at	x	x	x	x	x	x	x	x	x	x	x	x
217871_s_at	x	x	x	x	x	x	x	x	x	x	x	x
217906_at	x				x	x		x		x
217934_x_at	x									x
218145_at	x	x		x	x	x	x	x	x	x		x
218149_s_at	x	x	x	x	x			x		x
221750_at	x		x		x		x			x	x
200602_at		x	x	x	x	x	x	x	x	x	x	x
200621_at		x	x	x		x	x		x			x
200678_x_at		x					x	x		x	x
200830_at		x		x	x
201058_s_at		x					x
201560_at		x					x
201849_at		x
202310_s_at		x					x
202627_s_at		x					x		x
202705_at		x	x	x		x
202949_s_at		x				x	x
203546_at		x		x	x			x
203570_at		x					x
204489_s_at		x				x	x				x
205573_s_at		x		x	x			x		x		x
207039_at		x				x			x
207877_s_at		x		x	x
209179_s_at		x
209191_at		x					x		x
210986_s_at		x	x				x
211980_at		x					x
212143_s_at		x	x				x
212717_at		x					x	x		x		x
213844_at		x
218316_at		x	x	x						x		x
201125_s_at			x			x	x
201243_s_at			x	x	x			x			x
201397_at			x		x		x
202087_s_at			x				x			x		x
202696_at			x
203557_s_at			x					x				x
203931_s_at			x	x	x			x	x	x		x
206662_at			x		x
209263_x_at			x
210145_at			x			x	x	x	x		x	x
213190_at			x
219076_s_at			x
221060_s_at			x
200929_at				x						x
201087_at				x	x			x
202891_at				x				x
203342_at				x
204126_s_at				x
208716_s_at				x
208894_at				x	x			x
209467_s_at				x	x
209806_at				x
216598_s_at				x
218350_s_at				x	x						x
218742_at				x
201011_at					x		x	x		x	x	x
201555_at					x						x
201995_at					x	x	x		x	x	x	x
202466_at					x		x	x	x	x		x
202847_at					x
202942_at					x			x
203418_at					x
204039_at					x
208647_at					x		x
208717_at					x
208891_at					x				x		x
209015_s_at					x
209464_at					x					x		x
219270_at					x						x
34408_at					x	x						x
200666_s_at						x				x	x	x
200799_at						x	x		x	x	x	x
200807_s_at						x
201121_s_at						x						x
201762_s_at						x					x
203665_at						x	x					x
209112_at						x				x
211747_s_at						x
217911_s_at						x	x		x	x	x	x
200757_s_at							x
201626_at							x
201761_at							x
202458_at							x
202887_s_at							x		x		x
209899_s_at							x		x	x
214710_s_at							x		x		x
218529_at							x
221539_at							x
200617_at								x
201466_s_at								x
201469_s_at								x
201531_at								x
203338_at								x
205190_at								x
205633_s_at								x		x		x
213689_x_at								x
200752_s_at									x
201200_at									x
202284_s_at									x	x
202431_s_at									x
202598_at									x	x
203726_s_at									x
207847_s_at									x
208687_x_at									x	x	x
208763_s_at									x
209260_at									x
200614_at										x
200670_at										x		x
200766_at										x	x	x
202599_s_at										x
203304_at										x
203343_at										x
204542_at										x
207700_s_at										x
212894_at										x		x
218086_at										x
204014_at											x
201695_s_at												x
202447_at												x
202720_at												x
212723_at												x
216836_s_at												x
221732_at												x
202675_at
203213_at
204475_at
209029_at
218046_s_at
218407_x_at
218856_at
total number of genes	43	48	45	46	54	41	57	50	42	55	41	46

## Sheet: prob id to gene 
200678_x_at	grn	Homo sapiens	granulin
218145_at	TRIB3	Homo sapiens	tribbles homolog 3 (Drosophila)
208647_at	FDFT1	Homo sapiens	farnesyl-diphosphate farnesyltransferase 1
202016_at	mest	Homo sapiens	mesoderm specific transcript homolog (mouse)
217871_s_at	LOC284889	Homo sapiens	hypothetical protein LOC284889
203418_at	CCNA2	Homo sapiens	cyclin A2
216598_s_at	Ccl2	Homo sapiens	chemokine (C-C motif) ligand 2
221060_s_at	TLR4	Homo sapiens	toll-like receptor 4
201125_s_at	Itgb5	Homo sapiens	integrin, beta 5
201471_s_at	sqstm1	Homo sapiens	sequestosome 1
202705_at	CCNB2	Homo sapiens	cyclin B2
202675_at	SdhB	Homo sapiens	succinate dehydrogenase complex, subunit B, iron sulfur (Ip)
203201_at	PMM2	Homo sapiens	phosphomannomutase 2
202954_at	UBE2C	Homo sapiens	ubiquitin-conjugating enzyme E2C
218529_at	Cd320	Homo sapiens	CD320 molecule
207700_s_at	NCOA3	Homo sapiens	nuclear receptor coactivator 3
205963_s_at	DNAJA3	Homo sapiens	DnaJ (Hsp40) homolog, subfamily A, member 3
201560_at	CLIC4	Homo sapiens	chloride intracellular channel 4
209806_at	HIST1H2BK	Homo sapiens	histone cluster 1, H2bk
205633_s_at	ALAS1	Homo sapiens	aminolevulinate, delta-, synthase 1
201531_at	ZFP36	Homo sapiens	zinc finger protein 36, C3H type, homolog (mouse)
207877_s_at	NVL	Homo sapiens	nuclear VCP-like
202087_s_at	CTSL1	Homo sapiens	cathepsin L1
200989_at	HIF1A	Homo sapiens	hypoxia inducible factor 1, alpha subunit (basic helix-loop-helix transcription factor)
202431_s_at	MYC	Homo sapiens	v-myc myelocytomatosis viral oncogene homolog (avian)
204420_at	FOSL1	Homo sapiens	FOS-like antigen 1
201626_at	INSIG1	Homo sapiens	insulin induced gene 1
202180_s_at	MVP	Homo sapiens	major vault protein
205190_at	PLS1	Homo sapiens	plastin 1 (I isoform)
202696_at	OXSR1	Homo sapiens	oxidative-stress responsive 1
209467_s_at	mknk1	Homo sapiens	MAP kinase interacting serine/threonine kinase 1
208716_s_at	tmco1	Homo sapiens	transmembrane and coiled-coil domains 1
200081_s_at	RPS6P25	Homo sapiens	ribosomal protein S6 pseudogene 25; ribosomal protein S6; ribosomal protein S6 pseudogene 1
200081_s_at	RPS6P1	Homo sapiens	ribosomal protein S6 pseudogene 25; ribosomal protein S6; ribosomal protein S6 pseudogene 1
200081_s_at	RPS6	Homo sapiens	ribosomal protein S6 pseudogene 25; ribosomal protein S6; ribosomal protein S6 pseudogene 1
200766_at	CTSD	Homo sapiens	cathepsin D
203258_at	DRAP1	Homo sapiens	DR1-associated protein 1 (negative cofactor 2 alpha)
218046_s_at	mrps16	Homo sapiens	mitochondrial ribosomal protein S16
201202_at	pcnA	Homo sapiens	proliferating cell nuclear antigen
202887_s_at	ddit4	Homo sapiens	DNA-damage-inducible transcript 4
203186_s_at	S100a4	Homo sapiens	S100 calcium binding protein A4
201841_s_at	Hspb1	Homo sapiens	heat shock 27kDa protein-like 2 pseudogene; heat shock 27kDa protein 1
201841_s_at	HSPBL2	Homo sapiens	heat shock 27kDa protein-like 2 pseudogene; heat shock 27kDa protein 1
200670_at	Xbp1	Homo sapiens	X-box binding protein 1
209112_at	CDKN1B	Homo sapiens	cyclin-dependent kinase inhibitor 1B (p27, Kip1)
203725_at	GADD45A	Homo sapiens	growth arrest and DNA-damage-inducible, alpha
203570_at	loxl1	Homo sapiens	lysyl oxidase-like 1
207039_at	CDKN2A	Homo sapiens	cyclin-dependent kinase inhibitor 2A (melanoma, p16, inhibits CDK4)
203343_at	UGDH	Homo sapiens	UDP-glucose dehydrogenase
213190_at	COG7	Homo sapiens	component of oligomeric golgi complex 7
201693_s_at	Egr1	Homo sapiens	early growth response 1
221539_at	EIF4EBP1	Homo sapiens	eukaryotic translation initiation factor 4E binding protein 1
202598_at	S100A13	Homo sapiens	S100 calcium binding protein A13
219270_at	CHAC1	Homo sapiens	ChaC, cation transport regulator homolog 1 (E. coli)
213689_x_at	fam69a	Homo sapiens	family with sequence similarity 69, member A
204126_s_at	Cdc45	Homo sapiens	CDC45 cell division cycle 45-like (S. cerevisiae)
202095_s_at	BIRC5	Homo sapiens	baculoviral IAP repeat-containing 5
202466_at	papd7	Homo sapiens	polymerase (DNA directed) sigma
201266_at	LOC100130902	Homo sapiens	thioredoxin reductase 1; hypothetical LOC100130902
201266_at	TXNRD1	Homo sapiens	thioredoxin reductase 1; hypothetical LOC100130902
200752_s_at	CAPN1	Homo sapiens	calpain 1, (mu/I) large subunit
217398_x_at	LOC100133042	Homo sapiens	glyceraldehyde-3-phosphate dehydrogenase-like 6; hypothetical protein LOC100133042; glyceraldehyde-3-phosphate dehydrogenase
217398_x_at	GAPDH	Homo sapiens	glyceraldehyde-3-phosphate dehydrogenase-like 6; hypothetical protein LOC100133042; glyceraldehyde-3-phosphate dehydrogenase
217398_x_at	GAPDHL6	Homo sapiens	glyceraldehyde-3-phosphate dehydrogenase-like 6; hypothetical protein LOC100133042; glyceraldehyde-3-phosphate dehydrogenase
217140_s_at	VDAC1P1	Homo sapiens	voltage-dependent anion channel 1; similar to voltage-dependent anion channel 1
217140_s_at	VDAC1	Homo sapiens	voltage-dependent anion channel 1; similar to voltage-dependent anion channel 1
207847_s_at	MUC1	Homo sapiens	mucin 1, cell surface associated
201762_s_at	PSME2	Homo sapiens	proteasome (prosome, macropain) activator subunit 2 (PA28 beta)
202891_at	NIT1	Homo sapiens	nitrilase 1
209029_at	COPS7A	Homo sapiens	COP9 constitutive photomorphogenic homolog subunit 7A (Arabidopsis)
218316_at	TIMM9	Homo sapiens	translocase of inner mitochondrial membrane 9 homolog (yeast)
200886_s_at	pgam1	Homo sapiens	phosphoglycerate mutase 1 (brain)
200830_at	PSMD2	Homo sapiens	proteasome (prosome, macropain) 26S subunit, non-ATPase, 2
201243_s_at	Atp1b1	Homo sapiens	ATPase, Na+/K+ transporting, beta 1 polypeptide
218086_at	NPDC1	Homo sapiens	neural proliferation, differentiation and control, 1
203557_s_at	Pcbd1	Homo sapiens	pterin-4 alpha-carbinolamine dehydratase/dimerization cofactor of hepatocyte nuclear factor 1 alpha
204039_at	CEBPA	Homo sapiens	CCAAT/enhancer binding protein (C/EBP), alpha
218742_at	NARFL	Homo sapiens	nuclear prelamin A recognition factor-like
203931_s_at	mRpL12	Homo sapiens	mitochondrial ribosomal protein L12
203546_at	IPO13	Homo sapiens	importin 13
205573_s_at	snx7	Homo sapiens	sorting nexin 7
200929_at	tmed10	Homo sapiens	transmembrane emp24-like trafficking protein 10 (yeast)
202284_s_at	CDKN1A	Homo sapiens	cyclin-dependent kinase inhibitor 1A (p21, Cip1)
203213_at	Cdk1	Homo sapiens	cell division cycle 2, G1 to S and G2 to M
202942_at	etfB	Homo sapiens	electron-transfer-flavoprotein, beta polypeptide
206662_at	GLRX	Homo sapiens	glutaredoxin (thioltransferase)
213844_at	HOXA5	Homo sapiens	homeobox A5
200895_s_at	fkbp4	Homo sapiens	FK506 binding protein 4, 59kDa
201555_at	MCM3	Homo sapiens	minichromosome maintenance complex component 3
218407_x_at	NENF	Homo sapiens	neuron derived neurotrophic factor
216836_s_at	Erbb2	Homo sapiens	v-erb-b2 erythroblastic leukemia viral oncogene homolog 2, neuro/glioblastoma derived oncogene homolog (avian)
208763_s_at	TSC22D3	Homo sapiens	TSC22 domain family, member 3; GRAM domain containing 4
208763_s_at	GRAMD4	Homo sapiens	TSC22 domain family, member 3; GRAM domain containing 4
218856_at	TNFRSF21	Homo sapiens	tumor necrosis factor receptor superfamily, member 21
204014_at	DUSP4	Homo sapiens	dual specificity phosphatase 4
217911_s_at	bag3	Homo sapiens	BCL2-associated athanogene 3
200614_at	CLTC	Homo sapiens	clathrin, heavy chain (Hc)
201853_s_at	Cdc25b	Homo sapiens	cell division cycle 25 homolog B (S. pombe)
201121_s_at	PGRMC1	Homo sapiens	progesterone receptor membrane component 1
34408_at	rtn2	Homo sapiens	reticulon 2
209179_s_at	mboat7	Homo sapiens	membrane bound O-acyltransferase domain containing 7
214710_s_at	CCNB1	Homo sapiens	cyclin B1
201631_s_at	Ier3	Homo sapiens	immediate early response 3
207416_s_at	Nfatc3	Homo sapiens	nuclear factor of activated T-cells, cytoplasmic, calcineurin-dependent 3
212143_s_at	igfbp3	Homo sapiens	insulin-like growth factor binding protein 3
201200_at	CREG1	Homo sapiens	cellular repressor of E1A-stimulated genes 1
201011_at	RPN1	Homo sapiens	ribophorin I
201761_at	mthfd2	Homo sapiens	methylenetetrahydrofolate dehydrogenase (NADP+ dependent) 2, methenyltetrahydrofolate cyclohydrolase
209899_s_at	PUF60	Homo sapiens	poly-U binding splicing factor 60KDa
204475_at	Mmp1	Homo sapiens	matrix metallopeptidase 1 (interstitial collagenase)
201697_s_at	dnmt1	Homo sapiens	DNA (cytosine-5-)-methyltransferase 1
202949_s_at	FHL2	Homo sapiens	four and a half LIM domains 2
202870_s_at	cdc20	Homo sapiens	cell division cycle 20 homolog (S. cerevisiae)
221750_at	HMGCS1	Homo sapiens	3-hydroxy-3-methylglutaryl-Coenzyme A synthase 1 (soluble)
217934_x_at	STUB1	Homo sapiens	STIP1 homology and U-box containing protein 1
212894_at	SUPV3L1	Homo sapiens	suppressor of var1, 3-like 1 (S. cerevisiae)
200083_at	USP22	Homo sapiens	ubiquitin specific peptidase 22
208891_at	dusp6	Homo sapiens	dual specificity phosphatase 6
201292_at	TOP2A	Homo sapiens	topoisomerase (DNA) II alpha 170kDa
203338_at	PPP2R5E	Homo sapiens	protein phosphatase 2, regulatory subunit B', epsilon isoform
209464_at	AURKB	Homo sapiens	aurora kinase B
201397_at	PHGDH	Homo sapiens	phosphoglycerate dehydrogenase
201466_s_at	Jun	Homo sapiens	jun oncogene
209263_x_at	tspan4	Homo sapiens	tetraspanin 4
221732_at	Cant1	Homo sapiens	calcium activated nucleotidase 1
203342_at	TIMM17B	Homo sapiens	translocase of inner mitochondrial membrane 17 homolog B (yeast)
209191_at	TUBB6	Homo sapiens	tubulin, beta 6
204489_s_at	CD44	Homo sapiens	CD44 molecule (Indian blood group)
208894_at	HLA-DRA	Homo sapiens	major histocompatibility complex, class II, DR alpha
201058_s_at	MYL9	Homo sapiens	myosin, light chain 9, regulatory
201695_s_at	pnp	Homo sapiens	nucleoside phosphorylase
201087_at	PXN	Homo sapiens	paxillin
219076_s_at	PXMP2	Homo sapiens	hypothetical LOC100129532; peroxisomal membrane protein 2, 22kDa
219076_s_at	LOC100129532	Homo sapiens	hypothetical LOC100129532; peroxisomal membrane protein 2, 22kDa
212717_at	Plekhm1	Homo sapiens	pleckstrin homology domain containing, family M (with RUN domain) member 1
201995_at	ext1	Homo sapiens	exostoses (multiple) 1
200602_at	APP	Homo sapiens	amyloid beta (A4) precursor protein
218149_s_at	ZNF395	Homo sapiens	zinc finger protein 395
204825_at	Melk	Homo sapiens	maternal embryonic leucine zipper kinase
208687_x_at	HSPA8	Homo sapiens	heat shock 70kDa protein 8
200666_s_at	DNAJB1	Homo sapiens	DnaJ (Hsp40) homolog, subfamily B, member 1
203304_at	LOC729590	Homo sapiens	hypothetical LOC729590; BMP and activin membrane-bound inhibitor homolog (Xenopus laevis)
203304_at	BAMBI	Homo sapiens	hypothetical LOC729590; BMP and activin membrane-bound inhibitor homolog (Xenopus laevis)
210761_s_at	Grb7	Homo sapiens	growth factor receptor-bound protein 7
209260_at	SFN	Homo sapiens	stratifin
202847_at	pck2	Homo sapiens	phosphoenolpyruvate carboxykinase 2 (mitochondrial)
200807_s_at	HSPD1P6	Homo sapiens	heat shock 60kDa protein 1 (chaperonin) pseudogene 5; heat shock 60kDa protein 1 (chaperonin) pseudogene 6; heat shock 60kDa protein 1 (chaperonin) pseudogene 1; heat shock 60kDa protein 1 (chaperonin) pseudogene 4; heat shock 60kDa protein 1 (chaperonin)
200807_s_at	HSPD1P1	Homo sapiens	heat shock 60kDa protein 1 (chaperonin) pseudogene 5; heat shock 60kDa protein 1 (chaperonin) pseudogene 6; heat shock 60kDa protein 1 (chaperonin) pseudogene 1; heat shock 60kDa protein 1 (chaperonin) pseudogene 4; heat shock 60kDa protein 1 (chaperonin)
200807_s_at	HSPD1	Homo sapiens	heat shock 60kDa protein 1 (chaperonin) pseudogene 5; heat shock 60kDa protein 1 (chaperonin) pseudogene 6; heat shock 60kDa protein 1 (chaperonin) pseudogene 1; heat shock 60kDa protein 1 (chaperonin) pseudogene 4; heat shock 60kDa protein 1 (chaperonin)
200807_s_at	HSPD1P5	Homo sapiens	heat shock 60kDa protein 1 (chaperonin) pseudogene 5; heat shock 60kDa protein 1 (chaperonin) pseudogene 6; heat shock 60kDa protein 1 (chaperonin) pseudogene 1; heat shock 60kDa protein 1 (chaperonin) pseudogene 4; heat shock 60kDa protein 1 (chaperonin)
200807_s_at	HSPD1P4	Homo sapiens	heat shock 60kDa protein 1 (chaperonin) pseudogene 5; heat shock 60kDa protein 1 (chaperonin) pseudogene 6; heat shock 60kDa protein 1 (chaperonin) pseudogene 1; heat shock 60kDa protein 1 (chaperonin) pseudogene 4; heat shock 60kDa protein 1 (chaperonin)
210986_s_at	TPM1	Homo sapiens	tropomyosin 1 (alpha)
204542_at	St6galnac2	Homo sapiens	ST6 (alpha-N-acetyl-neuraminyl-2,3-beta-galactosyl-1,3)-N-acetylgalactosaminide alpha-2,6-sialyltransferase 2
200060_s_at	LOC643446	Homo sapiens	similar to ribonucleic acid binding protein S1; RNA binding protein S1, serine-rich domain
200060_s_at	RnpS1	Homo sapiens	similar to ribonucleic acid binding protein S1; RNA binding protein S1, serine-rich domain
218350_s_at	gmnn	Homo sapiens	geminin, DNA replication inhibitor
205085_at	Orc1l	Homo sapiens	origin recognition complex, subunit 1-like (yeast)
202720_at	tes	Homo sapiens	testis derived transcript (3 LIM domains)
201469_s_at	SHC1	Homo sapiens	SHC (Src homology 2 domain containing) transforming protein 1
210719_s_at	Hmg20b	Homo sapiens	high-mobility group 20B
202986_at	ARNT2	Homo sapiens	aryl-hydrocarbon receptor nuclear translocator 2
202310_s_at	COL1A1	Homo sapiens	collagen, type I, alpha 1
201849_at	BNIP3	Homo sapiens	BCL2/adenovirus E1B 19kDa interacting protein 3
200617_at	Mlec	Homo sapiens	malectin
210145_at	pla2g4a	Homo sapiens	phospholipase A2, group IVA (cytosolic, calcium-dependent)
202627_s_at	SERPINE1	Homo sapiens	serpin peptidase inhibitor, clade E (nexin, plasminogen activator inhibitor type 1), member 1
202458_at	prss23	Homo sapiens	protease, serine, 23
211747_s_at	LSM5	Homo sapiens	LSM5 homolog, U6 small nuclear RNA associated (S. cerevisiae)
203665_at	hmox1	Homo sapiens	heme oxygenase (decycling) 1
202447_at	DECR1	Homo sapiens	2,4-dienoyl CoA reductase 1, mitochondrial
209083_at	Coro1a	Homo sapiens	coronin, actin binding protein, 1A
208717_at	Oxa1l	Homo sapiens	oxidase (cytochrome c) assembly 1-like
217906_at	Klhdc2	Homo sapiens	kelch domain containing 2
203038_at	PTPRK	Homo sapiens	protein tyrosine phosphatase, receptor type, K
200799_at	HSPA1A	Homo sapiens	heat shock 70kDa protein 1A; heat shock 70kDa protein 1B
200799_at	HSPA1B	Homo sapiens	heat shock 70kDa protein 1A; heat shock 70kDa protein 1B
203726_s_at	LAMA3	Homo sapiens	laminin, alpha 3
200981_x_at	Gnas	Homo sapiens	GNAS complex locus
212723_at	JMJD6	Homo sapiens	jumonji domain containing 6
202599_s_at	NRIP1	Homo sapiens	nuclear receptor interacting protein 1
200621_at	CSRP1	Homo sapiens	cysteine and glycine-rich protein 1
209015_s_at	DNAJB6	Homo sapiens	DnaJ (Hsp40) homolog, subfamily B, member 6
200757_s_at	CALU	Homo sapiens	calumenin
211980_at	Col4a1	Homo sapiens	collagen, type IV, alpha 1

## Sheet: predicted targets
	A375	HA1E	A549	HCC515	HEPG2	BT20	HS578T	HT29	MCF10A	MCF7	MDAMB231	SKBR3	PC3
IGF1	x	x	x	x	x	x	x	x	x	x	x	x	x
PIAS1	x	x	x	x	x	x	x	x	x	x	x	x	x
NFKB1	x	x	x	x	x	x	x	x	x	x	x	x	x
ATM	x	x	x	x	x	x	x	x	x	x	x	x	x
PPARG	x	x	x	x	x	x	x	x	x	x	x	x	x
ZNF750	x	x	x	x	x	x	x	x	x	x	x	x	x
NOTCH1	x	x	x	x	x	x	x	x	x	x	x	x	x
RELA	x	x	x	x	x	x	x	x	x	x	x	x	x
HDAC9	x	x	x	x	x	x	x	x	x	x	x	x	x
HES6	x	x	x	x	x	x	x	x	x	x	x	x	x
SOX4	x	x	x	x	x	x	x	x	x	x	x	x	x
MIR34A	x	x	x	x	x	x	x	x	x	x	x	x	x
SQSTM1	x	x	x	x	x	x	x	x	x	x	x	x	x
MYB	x	x	x	x	x	x	x	x	x	x	x	x	x
RUNX1	x	x	x	x	x	x	x	x	x	x	x	x	x
ALK	x	x	x	x	x	x	x	x	x	x	x	x	x
GADD45A	x	x	x	x	x	x	x	x	x	x	x	x	x
MECOM	x	x	x	x	x	x	x	x	x	x	x	x	x
RB1	x	x	x	x	x	x	x	x	x	x	x	x	x
IRF1	x	x	x	x	x	x	x	x	x	x	x	x	x
BRMS1	x	x	x	x	x	x	x	x	x	x	x	x	x
ONECUT1	x	x	x	x	x	x	x	x	x	x	x	x	x
SYK	x	x	x	x	x	x	x	x	x	x	x	x	x
PEBP1	x	x	x	x	x	x	x	x	x		x	x	x
CSTF2T	x	x	x	x	x	x	x	x	x	x	x	x	x
ESR1	x	x	x	x	x	x	x	x	x	x	x	x	x
COMMD5	x	x	x	x	x	x	x	x	x	x	x	x	x
CTLA4	x	x	x	x	x	x	x	x	x	x	x	x	x
AKT1	x	x	x	x	x	x	x	x	x	x	x	x	x
TRPM2-AS	x	x	x	x	x	x	x	x	x	x	x	x	x
SRF	x	x	x	x	x	x	x	x	x	x	x	x	x
MAP2K4	x	x	x	x	x	x	x	x	x	x	x	x	x
FGFR3	x	x	x	x	x	x	x	x	x	x	x	x	x
NRAS	x	x	x	x	x	x	x	x	x	x	x	x	x
CMAHP	x	x	x	x		x	x	x	x	x	x	x	x
PTHLH	x	x	x	x	x	x	x	x	x	x	x		x
KSR2	x	x	x	x	x	x	x	x	x	x	x	x	x
EBF1	x	x	x	x	x	x	x	x	x	x	x	x	x
ERBB2	x	x	x	x	x	x	x	x	x	x	x	x	x
GSK3A	x	x	x	x	x	x	x	x	x	x	x	x	x
JAK2	x	x	x	x	x	x	x	x	x	x	x	x	x
GAPDH	x	x	x	x	x	x	x	x	x	x	x	x	x
SMARCB1	x	x	x	x	x	x	x	x	x	x	x	x	x
PTEN	x	x	x	x	x	x	x	x	x	x	x	x	x
NRL	x	x	x	x	x	x	x	x	x	x	x	x	x
EGFR	x	x	x	x	x	x	x	x	x	x	x	x	x
TCOF1	x	x	x	x	x	x	x	x	x	x	x	x	x
PSIP1	x	x	x	x	x	x	x	x	x	x	x	x	x
FOXP1	x	x	x	x	x	x	x	x	x	x	x		x
AMER1	x	x	x	x	x	x	x	x	x	x	x	x	x
PRDM16	x	x	x	x	x	x	x	x	x	x	x	x	x
RNF185	x	x	x	x	x	x	x	x	x	x	x	x	x
CSTB	x	x	x	x	x	x	x	x	x	x	x	x	x
KRAS	x	x	x	x	x	x	x	x	x	x	x	x	x
LRRK2	x	x	x	x	x	x	x	x	x	x	x	x	x
GPLD1	x	x	x	x	x	x	x	x	x	x	x	x	x
IRS2	x	x	x	x	x	x	x	x	x	x	x	x	x
XIAP	x	x	x	x	x	x	x	x	x	x	x	x	x
MAT1A	x	x	x	x	x	x	x	x	x	x	x	x	x
TRIB1	x	x	x	x	x	x	x	x	x	x	x	x	x
SUZ12	x	x	x	x	x	x	x	x	x	x	x	x	x
NFATC3	x	x	x	x	x		x	x	x	x	x	x	x
KDM1B	x	x	x	x	x	x	x	x	x	x	x	x	x
STAU1	x	x	x	x	x	x	x	x	x	x	x	x	x
BMI1	x	x	x	x	x	x	x	x	x	x	x	x	x
NME2	x	x	x	x	x		x	x	x	x	x	x	x
TSC1	x	x	x	x	x	x	x	x	x	x	x	x	x
GATA4	x	x	x	x	x	x	x	x	x	x	x	x	x
TET1	x	x	x	x	x	x	x	x	x	x	x	x	x
FLI1	x	x	x	x	x	x	x	x	x	x	x	x	x
CTNNB1	x	x	x	x	x	x	x	x	x	x	x	x	x
TGFBR1	x	x	x	x	x	x	x	x	x	x	x	x	x
IL1RN	x	x	x	x	x	x	x	x	x	x	x	x	x
APC	x	x	x	x	x	x	x	x	x	x	x	x	x
SOCS3	x	x	x	x	x	x	x	x	x	x	x	x	x
SDC1	x	x	x	x	x	x	x	x	x	x	x	x	x
TNKS	x	x	x	x	x	x	x	x	x	x	x		x
NR2C2	x	x	x	x	x	x	x	x	x	x	x	x	x
HEY2	x	x	x		x	x	x	x	x	x	x	x	x
MAPK7	x	x	x	x	x	x	x	x	x	x	x	x	x
FH	x	x	x	x	x	x	x	x	x	x	x	x	x
GATA1	x	x	x	x	x	x	x	x	x	x	x	x	x
PPARGC1A	x	x	x	x	x	x	x	x	x	x	x	x	x
LEP	x	x	x	x	x	x	x	x	x	x	x	x	x
SIRT7	x	x	x	x	x	x	x	x	x	x	x	x	x
ZMPSTE24	x	x	x	x	x	x	x	x	x	x	x	x	x
NEUROG3	x	x	x	x	x	x	x	x	x	x	x	x	x
KSR1	x	x	x	x	x	x	x	x	x	x	x	x	x
VHL	x	x	x	x	x	x	x	x	x	x	x	x	x
NFIA	x	x	x	x	x	x	x	x	x	x	x	x	x
ZNF217	x	x	x	x	x	x	x	x	x	x	x	x	x
ABCB4	x	x	x	x	x	x	x	x	x	x	x	x	x
CDX2	x	x	x		x	x	x		x	x	x	x	x
KLF1	x	x	x	x	x	x	x	x	x	x	x	x	x
MUC2	x	x	x	x	x	x	x	x	x	x	x	x	x
LMNA	x	x	x	x	x	x	x	x	x	x	x	x	x
MSGN1	x	x	x	x	x	x	x		x	x	x		x
BTK	x	x	x	x	x	x	x	x	x	x	x	x	x
IKBKB	x			x	x		x	x			x	x	x
DROSHA	x	x	x	x	x	x	x	x	x	x	x	x	x
WT1	x	x	x	x	x	x	x	x	x	x	x	x	x
LHX1	x	x	x	x		x	x	x	x	x	x	x	x
PARK7	x	x	x	x	x	x	x	x	x	x	x	x	x
CAP1	x	x	x	x	x	x	x	x	x		x	x	x
TWIST2	x	x	x	x		x	x	x	x	x	x	x	x
UPF1	x	x	x	x	x	x	x	x	x	x	x	x	x
FOXM1	x	x	x	x	x	x	x	x	x	x	x	x	x
GSK3B	x	x	x	x	x	x	x	x	x	x	x	x	x
RYBP	x	x	x	x	x	x	x	x	x	x	x	x	x
NR4A2	x	x	x	x	x	x	x	x	x	x	x	x	x
PPT1	x	x	x	x	x	x	x	x	x	x	x	x	x
E2F3	x	x	x	x	x	x	x		x		x	x	x
FOXD3	x	x	x			x	x	x	x	x	x	x	x
KLF15	x	x	x		x	x	x	x	x	x	x	x	x
TARBP2	x		x			x	x		x	x	x	x	x
TP53	x	x	x	x	x	x	x	x	x	x	x	x	x
STK11	x	x	x	x	x	x	x	x	x	x	x	x	x
DMD	x	x	x	x	x	x	x	x	x	x	x	x	x
NASP	x	x	x	x	x	x	x		x	x	x	x	x
IDH2	x	x	x	x	x	x	x	x	x	x	x	x	x
RP1	x	x	x	x	x	x	x	x	x	x	x	x	x
GAST	x		x	x	x	x	x	x	x	x	x	x	x
STAT3	x	x	x	x	x	x	x	x	x	x	x	x	x
MCAM	x		x		x	x	x		x		x		x
BRAF	x	x	x	x	x	x	x	x	x	x	x	x	x
KLF4	x	x	x	x	x	x	x	x	x	x	x	x	x
IRS4	x	x	x	x	x	x	x		x	x	x	x	x
PFKL	x	x	x	x	x	x	x	x	x	x	x	x	x
HDAC2	x	x	x	x	x	x	x	x	x	x	x	x	x
STK33	x			x	x	x	x	x	x	x	x		x
GHRH	x		x					x
AIRE	x	x	x	x	x	x	x	x	x	x	x	x	x
ERBB3	x	x	x	x	x	x	x	x	x	x	x	x	x
LRP5	x	x	x	x	x	x	x		x	x	x	x	x
ADRB1	x	x	x	x	x	x	x	x	x	x	x	x	x
SOD2	x	x	x		x	x	x		x	x	x	x	x
MAPK1	x	x	x	x	x	x	x	x	x	x	x	x	x
HDAC1	x		x	x	x	x	x			x	x	x	x
TGFB1	x	x	x		x		x			x	x	x
LAMC2	x	x	x	x	x	x	x	x	x	x	x	x	x
JAG1	x	x	x	x	x	x	x	x	x	x	x	x	x
FTO	x	x	x	x	x	x	x	x	x	x	x	x	x
SGK1	x	x	x	x	x	x	x	x	x	x	x	x	x
RBBP8	x	x	x	x	x	x	x	x	x	x	x	x	x
PIK3CA	x	x	x	x	x	x	x	x	x	x	x	x	x
NR2F2	x	x	x	x	x	x	x	x	x	x	x	x	x
PRSS2	x	x	x	x	x	x	x	x	x	x	x	x	x
CD24	x	x	x	x	x	x	x	x	x	x	x	x	x
SRC	x	x	x	x	x	x	x	x	x	x	x	x	x
E2F4	x	x	x	x	x	x	x	x	x	x	x	x	x
CBFB	x	x	x	x	x	x	x	x	x	x	x		x
POU1F1	x	x	x	x	x	x	x	x	x	x	x	x	x
PSAP	x	x	x	x	x	x	x	x	x	x	x	x	x
IL10	x	x	x	x	x	x	x	x	x	x	x	x	x
HOXC13	x	x	x	x	x	x	x	x	x	x	x	x	x
ZFP42	x	x	x	x	x	x	x	x	x	x	x	x	x
KDM4C	x	x	x	x	x	x	x	x	x	x	x	x	x
TCF4	x		x	x	x	x	x	x	x	x	x	x	x
TRPM7	x	x	x	x	x	x	x	x	x	x	x	x	x
KDM3A	x		x	x			x	x	x	x	x		x
RPE65	x	x	x			x	x				x	x
CHEK1	x	x	x			x	x		x	x	x	x	x
LITAF	x	x	x	x	x	x	x		x	x	x	x	x
CNR1	x	x	x	x	x	x	x		x	x	x	x	x
YY2	x		x	x		x	x	x	x	x	x	x	x
OLR1	x	x	x	x	x	x	x		x	x	x	x	x
TNF	x	x		x			x		x		x	x	x
TCF3	x	x	x	x		x			x	x	x		x
PINK1	x	x	x	x		x	x		x	x	x	x	x
ABL1	x			x	x	x	x	x		x	x		x
MET	x	x	x	x	x	x	x	x	x	x	x	x	x
KMT2A	x	x	x	x	x	x	x	x	x	x	x	x	x
IRF7	x	x	x	x	x	x	x	x	x	x	x	x	x
UBR5	x		x	x	x	x	x	x	x	x	x	x	x
AR	x			x		x	x			x	x	x	x
CCND1	x			x	x		x	x		x	x		x
MECP2	x	x	x	x	x	x	x	x	x	x	x	x	x
PRKACA	x	x	x	x	x	x	x	x	x	x	x	x	x
HIPK2	x	x	x	x	x	x	x	x	x	x	x	x	x
SIRT1	x	x	x	x	x	x	x	x	x	x	x	x	x
SGPL1	x	x	x			x	x	x			x
TOP2B	x	x	x	x		x	x		x	x	x		x
FGFR1	x	x	x	x	x	x	x	x	x	x	x	x	x
PKD1	x	x	x	x	x	x	x	x	x	x	x	x	x
NOS3	x	x	x	x	x	x	x		x	x	x	x	x
GFAP	x	x	x	x	x	x	x	x	x	x	x	x	x
HTT	x	x	x	x	x	x	x	x	x	x	x	x	x
E2F1	x	x	x	x	x	x	x	x	x	x	x	x	x
TLR5	x					x	x	x	x	x	x		x
RIF1	x	x	x	x	x	x	x	x	x	x	x	x	x
SON	x	x	x	x	x	x	x		x	x	x		x
KLHL40	x	x	x	x	x	x	x	x	x	x	x	x	x
TRIM28	x	x	x		x		x	x	x	x	x	x	x
TFAM	x	x	x	x	x	x	x	x	x	x	x	x	x
POU5F1	x	x	x	x	x	x	x	x	x	x	x	x	x
IRS1	x	x	x	x	x	x	x		x	x	x	x	x
SNAI1	x	x	x	x		x	x		x			x	x
MBD2	x	x	x	x	x	x	x	x	x	x	x	x	x
EZH2	x	x	x	x	x	x	x		x	x	x	x	x
DLX4	x	x	x	x	x	x	x	x	x	x	x	x	x
MYC	x	x	x	x	x	x	x	x	x	x	x	x	x
ADNP	x	x	x	x	x		x	x		x	x		x
DICER1	x	x	x	x	x	x	x	x	x	x	x	x	x
EMD	x	x	x		x	x	x	x	x	x	x	x	x
BRD4	x	x			x	x	x	x		x	x	x	x
GHR	x	x	x	x	x	x	x	x	x	x	x	x	x
NANOG	x		x		x		x	x		x	x	x	x
INSIG1	x	x	x	x	x	x	x	x	x	x	x	x	x
MSTN	x							x	x				x
KDM1A	x	x	x	x	x	x	x	x	x	x	x	x	x
STAT2	x							x		x	x		x
CFTR	x	x	x	x	x	x	x	x	x	x	x	x	x
FAM60A	x	x	x	x	x	x	x	x	x	x	x	x	x
GM10480	x	x	x	x	x	x	x	x			x		x
INSR	x	x	x	x	x	x	x	x	x	x	x	x	x
MAP2K3	x	x	x	x	x	x	x	x	x	x	x	x	x
RAF1	x	x	x	x	x	x	x	x	x	x	x	x	x
PRKCDBP	x	x	x	x	x	x	x	x	x	x	x	x	x
VDR	x	x	x	x	x	x	x	x		x	x	x	x
OGT	x	x	x	x	x	x	x	x	x	x	x	x	x
TFRC	x	x	x	x	x	x	x	x	x	x	x	x	x
TRB	x			x		x				x	x		x
IRS3P	x	x	x	x	x	x	x	x	x	x	x	x	x
CREB1	x	x					x		x		x
ZNF148	x		x			x	x		x	x	x	x
NOD2	x	x			x		x	x		x	x	x
HRAS	x	x	x	x	x	x	x	x	x	x	x	x
CBFA2T3	x				x			x
HNF4A	x	x	x	x	x	x	x	x	x	x	x	x	x
PDE6B	x	x	x	x	x	x	x	x	x		x
BCL2	x	x	x	x	x	x	x	x	x		x	x	x
PSMC4	x		x				x		x	x	x	x
RNF40	x	x		x	x	x	x		x	x	x	x	x
JAK1	x		x	x	x	x	x	x	x	x	x	x	x
THRA	x	x	x	x	x	x	x	x	x	x	x	x
SP3	x	x	x	x		x	x		x	x	x		x
ACVR1	x	x	x	x	x	x	x	x	x	x	x	x	x
THRB	x	x	x	x	x	x	x	x	x	x	x	x	x
B4GALNT2	x	x	x		x	x	x		x	x	x	x
TBK1	x	x	x	x	x	x	x	x	x	x	x	x	x
DPP3	x					x	x			x	x	x
IRF5	x
EED	x	x	x		x	x	x	x	x	x	x	x
TMOD3	x	x	x	x	x	x	x	x	x	x	x	x	x
SMARCA4	x	x	x	x	x		x	x	x	x	x	x	x
BCL11A	x		x		x	x	x	x		x			x
BAP1	x	x	x	x		x	x	x		x			x
PLIN5	x		x	x	x	x	x	x	x	x	x	x	x
IGF1R	x				x					x	x		x
DES	x	x	x		x	x	x	x	x	x	x	x	x
FOSL1	x	x	x	x		x	x	x	x	x	x	x
GATA3	x		x		x	x	x	x			x	x
SYNCRIP	x	x	x	x	x	x	x	x	x	x	x	x	x
SOX9	x		x	x	x		x	x	x	x	x		x
TFEB	x	x	x	x	x	x	x	x	x	x	x	x	x
FOXO1	x	x	x	x	x	x	x	x	x	x	x		x
GNMT	x	x	x	x	x	x	x	x	x	x	x	x
CDK5RAP1	x		x					x			x
BRCA1	x	x	x	x	x	x	x	x	x	x	x	x	x
ELF4	x	x				x	x	x	x	x	x		x
MAPK8	x	x	x	x	x	x	x	x	x	x	x	x	x
NFE2L1	x	x		x		x		x		x	x	x	x
TFAP2C	x	x	x		x		x		x		x
PHGDH	x	x	x	x	x	x	x		x		x	x	x
ONECUT2	x									x	x		x
EIF2AK3	x	x	x		x	x	x	x	x	x	x	x	x
ARID3A	x	x	x	x	x	x	x	x	x	x	x	x	x
HMGN5	x										x		x
IKZF4	x					x	x	x	x	x	x	x	x
NR0B2	x	x					x		x		x
ERG	x	x	x	x		x	x		x		x	x	x
SOX11	x	x	x	x	x	x	x		x	x	x		x
NFE2L2	x	x	x		x	x	x	x	x	x	x	x	x
TFPI	x	x	x	x	x		x	x			x		x
PITX2	x	x			x	x	x		x	x	x	x	x
FFAR4	x	x	x		x		x		x		x	x	x
MYCN	x	x	x	x	x	x	x	x	x	x	x	x	x
WEE1	x	x	x	x	x	x	x		x		x	x	x
MTF2	x		x		x		x	x			x		x
CCL3	x			x			x			x	x	x	x
CDK9	x										x
HMGA2	x		x	x	x		x		x		x
ATXN7	x	x				x			x	x	x
MIR140	x	x	x				x		x		x
TRPS1	x
PIR	x	x		x			x		x	x	x		x
FOXP3	x							x		x	x		x
TYK2	x		x					x
PRKAG3	x	x	x	x	x		x	x	x	x	x	x	x
THOC5	x		x	x	x	x	x		x	x	x	x	x
CHRNA4	x	x	x	x	x	x	x	x	x	x	x	x	x
KDR	x		x	x	x			x			x	x	x
PDE10A	x
TRPV4	x	x	x		x	x	x		x	x	x	x
IRF8	x		x	x	x		x	x			x		x
YY1	x		x	x	x		x	x	x	x	x	x
RASGRF1	x					x			x	x	x	x
SOX2	x	x	x	x	x	x	x	x	x	x	x	x	x
ABCA1	x	x	x	x	x	x	x	x	x	x	x	x	x
MSI2	x				x		x		x	x	x		x
TET2	x
APP	x	x	x	x	x	x	x	x	x	x	x	x	x
NEUROD1	x	x	x	x	x	x	x	x	x	x	x
PPARGC1B	x					x	x		x	x	x	x
MAP2K1	x	x	x				x	x			x		x
DYSF	x	x	x	x	x	x	x	x	x	x	x	x	x
H3F3A	x			x	x	x		x		x	x	x
MNAT1	x	x		x	x	x	x		x	x	x	x	x
PRNP	x	x					x				x		x
CLDN1	x						x	x
KDM6A	x	x	x	x	x	x	x	x	x	x	x	x	x
PPP1R1A	x	x			x	x			x	x	x	x
ELAVL4	x
CIDEC	x		x		x			x	x	x		x	x
LAMP3	x	x	x				x		x	x			x
PARK2	x	x	x	x	x	x	x	x	x	x	x	x	x
DBH	x		x				x		x			x
IRF6	x	x				x	x		x	x	x		x
FMR1	x	x	x	x	x	x	x	x	x	x	x	x	x
HES1	x		x		x		x			x	x	x
SHANK3	x	x	x	x	x	x	x	x	x	x	x	x	x
PDCD10	x	x	x	x	x		x		x		x	x	x
PYCARD	x	x	x	x	x			x
MEF2A	x	x	x	x	x	x	x	x	x	x	x	x	x
ZFX	x	x	x	x	x	x	x	x	x	x	x	x	x
NLGN3	x	x	x	x	x	x	x	x	x	x	x	x	x
ZFP36L2	x	x	x	x	x	x	x	x	x	x	x	x	x
MEF2D	x	x	x	x	x	x			x	x	x
NLGN1	x	x	x	x	x	x	x	x	x	x	x	x	x
PAX6	x	x	x	x	x	x	x	x	x	x	x	x
RPS6KA3	x	x	x	x		x	x		x	x	x	x
CDH1	x		x		x		x				x		x
AQP11	x	x	x			x	x				x	x
TRIM24	x				x		x		x	x	x	x
PLAGL2	x	x	x	x	x	x	x		x	x	x	x	x
MYOD1	x	x	x	x		x	x	x		x	x	x	x
HSF1	x	x					x				x		x
SIRT3	x	x				x	x		x		x	x	x
RXRA	x							x
WHSC1	x							x					x
ING1	x	x	x	x	x	x	x	x	x	x	x	x	x
DUSP1	x	x	x	x	x	x	x	x	x	x	x	x	x
MAP3K7	x	x	x		x	x	x	x	x	x	x		x
INSM1	x	x	x	x	x	x	x	x	x	x	x	x	x
TRP53	x	x	x	x	x	x	x	x			x	x	x
ESRRA	x	x	x	x	x	x	x		x	x	x	x	x
SREBF2	x		x		x		x	x
ACKR3	x	x	x	x	x	x	x		x	x	x	x	x
MAP3K1	x	x	x			x	x		x	x	x		x
ZNF395	x		x		x		x		x	x	x	x	x
ZFP335	x						x						x
CDK4	x	x	x	x	x	x	x	x	x	x	x	x	x
RICTOR	x
NTRK3	x	x	x	x		x	x			x	x	x	x
IL2	x	x	x	x	x		x				x		x
GLIS2	x	x					x		x	x	x		x
RET	x						x
NR1I2	x	x	x	x	x	x	x	x		x			x
ETS1	x			x	x		x	x		x			x
MIF	x		x			x	x		x	x	x	x
HDAC6	x	x	x		x	x	x	x	x	x	x	x	x
FOXA1	x	x	x	x	x		x	x	x		x	x	x
SCD1	x	x	x	x	x	x	x	x	x	x	x	x	x
H6PD	x						x	x		x
MYRF	x	x	x	x			x	x		x	x	x	x
TERT	x	x	x		x		x	x	x	x	x	x
IRF3	x												x
CLDN16	x	x	x	x	x	x	x	x	x	x	x	x	x
NR5A2	x		x		x		x	x	x	x	x
NPC1	x						x			x	x
CDKN1B	x					x	x		x			x
SNRK	x	x	x	x	x			x	x	x	x	x	x
ALDH5A1	x	x		x	x	x	x	x		x	x	x	x
MEG3	x	x					x		x	x	x
LLGL1	x	x	x	x	x	x	x	x	x	x	x	x
ST6GAL1	x	x	x		x		x	x		x	x	x
PDPN	x	x	x	x	x	x	x	x	x	x	x	x
KLF2	x	x	x	x	x			x	x	x	x
IKZF3	x							x			x
BACH2	x	x	x				x	x		x			x
HOXA10	x			x	x		x	x			x		x
IRF9	x		x		x	x	x		x	x	x	x
MMP10	x	x				x	x		x		x
TCF12	x	x	x	x	x	x	x	x	x	x	x	x	x
IRAK4	x		x						x	x	x	x
AURKA	x	x				x	x		x	x	x	x	x
ZBTB38	x				x		x	x
AHR	x	x	x		x	x	x	x	x	x	x	x	x
STAP2	x		x	x	x		x	x	x	x	x
HOXB4	x	x	x	x		x	x		x	x	x	x	x
BCL3	x									x	x		x
SPDEF	x	x				x	x		x				x
NACA	x	x	x			x	x				x
AKT2	x	x	x		x	x	x	x	x	x	x	x	x
ZNRF2	x		x		x		x	x		x	x	x	x
KCNIP3	x		x		x		x				x	x
CAV3	x	x		x	x	x	x		x	x	x
CDK19	x	x	x	x		x	x		x	x	x	x	x
DNMT3B	x		x			x			x	x	x	x
NRF1	x	x	x	x	x	x	x	x	x	x	x	x	x
PCDH12	x	x	x	x	x	x	x	x	x	x	x	x	x
NPM1	x	x		x		x	x		x	x	x	x	x
DGCR8	x
DHCR7	x	x	x			x	x	x			x	x
TRAC	x			x		x			x	x	x		x
WTAP	x	x	x	x		x	x	x	x	x	x	x	x
PRLH	x	x					x	x		x	x		x
IRF4	x			x
HIF1AN	x	x	x	x		x	x		x	x	x	x
XBP1	x		x	x	x	x	x		x	x	x	x	x
MFI2	x								x		x
IL1B	x				x		x		x		x	x	x
IGHMBP2	x		x			x	x			x	x
ARID3B	x	x					x
MSR1	x			x		x					x
ACHE	x		x			x		x	x	x
DNAJC7	x		x		x		x	x	x	x	x	x	x
SST	x	x	x		x	x	x	x			x	x
BST2	x								x	x	x	x
HSPA9	x		x							x	x	x
ROCK1	x						x				x		x
BPTF		x	x	x	x	x	x	x	x	x	x	x	x
PCGF2		x	x	x	x	x	x	x	x	x	x	x	x
IKBKG		x	x			x	x	x	x	x	x	x
PRMT6		x				x	x		x		x
COMMD3-BMI1		x	x	x		x	x	x		x	x	x
PMP22		x	x	x	x	x	x	x	x	x	x	x	x
YY1AP1		x	x			x	x		x
CAV1		x	x		x	x	x				x		x
ADAM10		x	x	x	x	x	x	x	x	x	x	x
DDIT3		x	x	x	x	x	x		x	x	x	x
NCOA2		x	x			x	x		x		x
POR		x	x			x	x		x	x	x	x	x
CALCR		x	x	x	x	x	x	x	x	x	x	x	x
IFNB1		x				x	x		x			x
CYFIP1		x	x			x	x				x
SLC39A13		x		x	x	x	x	x	x	x	x	x	x
SOX17		x	x	x		x	x			x	x	x
WNT1		x	x				x
SOX7		x					x			x	x		x
PSMD14		x	x			x	x		x	x	x	x	x
ATP1A1		x	x	x	x	x	x	x	x	x	x	x	x
HHLA1		x	x	x		x	x	x	x	x		x	x
EWSR1		x	x		x		x	x			x
TRNP1		x	x				x		x	x	x
OVOL2		x			x		x	x	x	x	x		x
KLF9		x	x	x	x		x	x	x	x	x		x
MED23		x				x	x		x	x	x
PPARA		x	x		x	x	x	x	x	x	x	x	x
KLF5		x					x		x	x	x	x
TP63		x	x	x		x	x		x	x	x	x	x
RBP2		x	x			x	x		x	x	x	x
PANCT1		x	x				x		x		x	x
TAF4B		x	x				x			x	x
BMPR2		x	x		x	x	x				x	x
AGTR1A		x				x	x		x		x
CADM1		x	x	x	x	x	x	x	x	x	x	x	x
RBM15		x					x	x	x			x	x
GYS1		x	x	x	x		x		x		x	x	x
USP22		x	x	x		x	x			x		x
E2F2		x	x			x	x		x		x	x
SETDB1		x	x				x			x	x
POU2AF1		x	x	x	x	x	x	x	x	x	x	x	x
PGR		x	x	x	x	x	x	x	x	x	x	x	x
HDAC3		x	x		x		x	x	x	x	x	x	x
HNRNPU-AS1		x	x			x	x		x		x	x
MALAT1		x					x				x	x
HIF1A		x	x	x		x	x	x	x	x	x	x	x
SETD2		x	x				x		x		x
IPMK		x					x	x	x	x	x
NFYC		x			x	x	x	x	x			x	x
CHEK2		x					x		x				x
LAMA2		x	x				x			x	x	x
GFI1		x	x	x	x	x	x	x		x	x	x	x
LIPE		x				x
S1PR2		x		x	x	x		x		x	x	x
POLG		x	x	x		x	x		x	x	x
MAP2K7		x	x		x	x	x		x	x	x	x
RAP1A		x			x		x		x	x
NFYA		x				x	x		x		x	x
DDB1		x	x			x	x		x	x	x	x	x
KEAP1		x	x			x	x		x	x	x	x	x
TLR4		x				x	x		x	x
HNF1A		x	x	x	x	x		x		x	x		x
ALKBH1		x	x	x		x			x	x	x		x
INHA		x					x
OVOL1		x	x		x		x		x	x	x	x	x
ACADM		x	x				x			x	x
H19		x				x	x					x
NFYB		x					x		x
NF1		x							x	x	x
SFTPC		x	x		x	x	x	x	x	x	x	x
STUB1		x					x		x	x	x	x
NOTCH2		x					x			x	x
APOD		x		x		x	x
RAG1		x					x
GYKL1		x					x		x
FLNB		x				x	x		x		x	x
ITK		x					x	x		x	x	x	x
SMARCA5		x			x					x	x
NET1		x			x	x	x		x	x		x	x
ANGPT1		x				x	x		x	x	x	x	x
PPIB		x	x	x			x
RARRES1		x					x
TRP53INP2		x					x
BNC1		x					x			x	x
HCST		x
CDKN1A		x					x			x		x	x
NFKBIZ		x			x		x		x	x	x	x	x
TOX3		x	x	x	x	x	x				x
ILTIFB		x	x	x		x	x	x	x			x
CDK8		x	x	x	x	x	x	x	x	x	x	x	x
CLPP		x	x		x		x		x
ULK1		x	x		x		x		x		x
CHRNB4		x	x	x		x	x		x	x	x	x	x
PIK3CB		x					x		x	x	x		x
S1PR3		x	x			x	x		x	x	x
MIR122		x					x		x		x	x
HNF1B			x	x	x	x	x	x			x	x	x
PTPN2			x
SOD1			x		x	x	x	x	x	x	x	x	x
DMRTA2			x			x	x			x
ZNF658			x	x		x	x					x
BCOR			x			x	x		x	x	x
EGR2			x
SARM1			x		x				x	x	x
IFNG			x				x	x	x	x	x	x	x
RRP1B			x					x	x		x	x
ZBTB20			x		x		x			x	x
MIR22			x	x	x	x	x		x	x	x		x
SPI1			x								x	x	x
ZXDC			x	x	x	x	x	x			x
KITL			x							x	x		x
CREBBP			x		x		x			x			x
PTRF			x				x		x		x
PCTP			x		x	x	x	x	x	x	x	x	x
ARF1			x	x	x		x			x	x	x	x
ATP7B			x							x		x	x
CIITA			x						x
FCGR3			x		x	x	x		x	x	x	x
MED12			x		x					x
VGLL4			x		x		x			x	x
UBB			x			x	x		x	x	x	x
APLN			x
MIR517A			x		x		x			x		x
FOXA2			x
OTX2				x		x				x	x		x
TYROBP				x	x		x				x		x
MAP4K5				x	x	x	x		x	x	x	x	x
BAHD1				x		x	x						x
PAX5				x					x	x		x
MED1				x		x	x		x	x	x		x
MIR142				x		x		x					x
ALAS2				x		x	x	x				x
ADORA2B				x	x		x			x	x	x	x
NFXL1				x			x		x		x		x
DUSP5				x	x	x	x	x	x	x	x	x	x
IKZF1				x		x				x	x	x
MIR148B				x	x		x				x		x
VIM				x	x		x		x	x	x
ESR2				x
AATF					x				x
DNMT1					x		x	x			x		x
FHL2					x		x		x		x		x
LMO3					x		x		x		x
TRAF3					x		x		x	x	x
ARNTL					x			x					x
TAL1					x		x		x	x	x	x
HMGB1					x		x	x		x	x	x	x
TP53BP1					x						x
DDIT4					x		x
ARHGDIB					x		x		x		x
STAT1					x		x		x	x
HIST1H4C					x	x	x	x	x	x	x	x	x
TARDBP					x
PPRC1					x		x				x
RFWD2					x	x	x		x		x	x	x
SSFA2					x
TREM2					x
CEBPA					x			x		x		x	x
BCL6					x						x		x
MIR26B					x
CTCF					x	x	x	x	x	x	x	x	x
LPIN1					x			x
MTDH					x						x	x
NOTCH3					x		x		x		x
PIN1						x	x	x	x	x
MELK						x	x			x	x	x	x
ATXN1						x			x		x
JUN						x	x		x	x		x
SIRT4						x	x		x	x	x	x	x
ZNF207						x	x		x		x
CRHR2						x					x
ID4						x	x		x		x
SP1						x	x		x	x	x	x	x
RARA						x	x		x	x	x	x	x
ADRB2						x
FURIN						x	x	x	x	x	x	x	x
RAD21						x	x	x
DMRT1						x			x	x	x	x
ITGA7						x
PRKCZ						x	x		x		x
RTN4						x			x
GFI1B							x			x		x	x
PLA2G4A							x				x
ALDH1A2							x		x		x
TIA1							x		x		x		x
FGF23							x		x		x	x
C20ORF197							x
MYD88							x			x	x	x
FSHR							x		x	x	x
NRG4							x		x
CITED1							x
ESRRG							x			x	x
ATF6							x			x	x
MIR30A							x		x		x	x	x
ITGB1							x		x
DENND4B							x
HSD17B4							x
ACTL6A							x					x
KDM2B							x
BATF							x	x		x	x	x	x
CASP2							x
NR1I3							x		x		x	x
AGR2							x		x		x
PDK1							x				x	x	x
GRID2							x		x	x	x
NFKB2							x
YWHAE							x				x
CXCL8							x		x
YAP1							x
PAX3							x				x		x
HSPB8							x			x	x
TGFB2							x
AKAP12							x				x		x
SNCA							x		x		x
CFAP45							x		x		x		x
RNF2							x		x		x	x	x
HTRA2							x
CLCN5							x						x
TGFB1I1							x				x
ATR							x		x				x
NPTX1							x
TTN							x
MS4A1							x	x		x
CDC73							x						x
ILK							x			x	x
TRIM33							x
CXCL5							x		x	x	x
KMT2D							x			x	x
TXNRD1							x		x	x
SMC3							x			x
HOXA9							x				x
PTPN1							x				x
EPHA4							x				x
TWIST1							x		x	x
TGFBR2							x
SLC9A3							x	x	x		x
GRN							x
L1CAM							x
CCAR2							x
TMEM173								x		x	x	x
LEF1								x
DOT1L								x	x	x
CXCR4								x				x	x
BCAR1									x		x
MGEA5									x
HUNK									x		x
AGER									x
PRMT5									x	x	x
IL4									x	x	x	x	x
ADRA2B									x
IFNAR1									x		x		x
TMEM100									x	x
CD70									x	x
DOCK8									x
B2M									x	x
GTF2B									x				x
PPIF									x		x
TET3									x
DCX										x		x	x
H3F3B										x	x	x
BHLHA15										x
SALL4										x
EMX2										x
GATA6										x	x	x
MED19										x			x
GMNN										x	x	x
YWHAZ										x
ERO1L										x
SMAD4										x	x
TRAF6										x
EP300											x		x
PAGE5											x		x
MN1											x
CEBPG											x		x
BCL11B											x
IRAK2											x	x	x
EGR1											x
TCF7											x
SELENBP2											x
SIN3A													x
CPSF6													x
HSP90B1													x
EZR													x
RORA													x
ZBTB7A													x
VPRBP													x
total number of genes	421	423	428	352	396	418	576	358	476	480	560	423	438
